# Supplementary material for: Monitoring and modeling of lymphocytic leukemia cell bioenergetics reveals decreased ATP synthesis during cell division
Source: Nat Commun. 2020 Oct 5;11:4983. doi: 10.1038/s41467-020-18769-y (PMC7536222; doi:10.1038/s41467-020-18769-y)
Supplement: Supplementary file 3 — Electrical circuit analysis code [file 41467_2020_18769_MOESM3_ESM.zip]

Archive with 38 entries (35 files):
- RC_fitting_code_to_data_v2/
- __MACOSX/._RC_fitting_code_to_data_v2
- RC_fitting_code_to_data_v2/.DS_Store
- __MACOSX/RC_fitting_code_to_data_v2/._.DS_Store
- RC_fitting_code_to_data_v2/SubCodes/
- __MACOSX/RC_fitting_code_to_data_v2/._SubCodes
- RC_fitting_code_to_data_v2/~$structions to run codes for analysis.docx
- __MACOSX/RC_fitting_code_to_data_v2/._~$structions to run codes for analysis.docx
- RC_fitting_code_to_data_v2/Instructions to run codes for analysis.docx
- __MACOSX/RC_fitting_code_to_data_v2/._Instructions to run codes for analysis.docx
- RC_fitting_code_to_data_v2/RunAll.m
- __MACOSX/RC_fitting_code_to_data_v2/._RunAll.m
- RC_fitting_code_to_data_v2/SubCodes/alignTMRE.m
- __MACOSX/RC_fitting_code_to_data_v2/SubCodes/._alignTMRE.m
- RC_fitting_code_to_data_v2/SubCodes/lin_interp.m
- __MACOSX/RC_fitting_code_to_data_v2/SubCodes/._lin_interp.m
- RC_fitting_code_to_data_v2/SubCodes/piecewise_f_v27_Oligomysin_IsRfree_use_t1t2.m
- __MACOSX/RC_fitting_code_to_data_v2/SubCodes/._piecewise_f_v27_Oligomysin_IsRfree_use_t1t2.m
- RC_fitting_code_to_data_v2/SubCodes/.DS_Store
- __MACOSX/RC_fitting_code_to_data_v2/SubCodes/._.DS_Store
- RC_fitting_code_to_data_v2/SubCodes/piecewise_f_v27_Control_IsRfree_use_t3t4.m
- __MACOSX/RC_fitting_code_to_data_v2/SubCodes/._piecewise_f_v27_Control_IsRfree_use_t3t4.m
- RC_fitting_code_to_data_v2/SubCodes/tight_subplot.m
- __MACOSX/RC_fitting_code_to_data_v2/SubCodes/._tight_subplot.m
- RC_fitting_code_to_data_v2/SubCodes/Mito_Oligomysin_analysis.m
- __MACOSX/RC_fitting_code_to_data_v2/SubCodes/._Mito_Oligomysin_analysis.m
- RC_fitting_code_to_data_v2/SubCodes/piecewise_f_v27_Oligomysin_IsRfree_use_t3t4.m
- __MACOSX/RC_fitting_code_to_data_v2/SubCodes/._piecewise_f_v27_Oligomysin_IsRfree_use_t3t4.m
- RC_fitting_code_to_data_v2/SubCodes/piecewise_f_v27_Control_IsRfree_use_t1t2.m
- __MACOSX/RC_fitting_code_to_data_v2/SubCodes/._piecewise_f_v27_Control_IsRfree_use_t1t2.m
- RC_fitting_code_to_data_v2/SubCodes/Mito_Control_analysis.m
- __MACOSX/RC_fitting_code_to_data_v2/SubCodes/._Mito_Control_analysis.m
- RC_fitting_code_to_data_v2/SubCodes/Raw Data/
- __MACOSX/RC_fitting_code_to_data_v2/SubCodes/._Raw Data
- RC_fitting_code_to_data_v2/SubCodes/Raw Data/Data_Control_cells.xlsx
- __MACOSX/RC_fitting_code_to_data_v2/SubCodes/Raw Data/._Data_Control_cells.xlsx
- RC_fitting_code_to_data_v2/SubCodes/Raw Data/Data_Oligomysin_cells.xlsx
- __MACOSX/RC_fitting_code_to_data_v2/SubCodes/Raw Data/._Data_Oligomysin_cells.xlsx
