# Supplementary material for: Monitoring and modeling of lymphocytic leukemia cell bioenergetics reveals decreased ATP synthesis during cell division
Source: Nat Commun. 2020 Oct 5;11:4983. doi: 10.1038/s41467-020-18769-y (PMC7536222; doi:10.1038/s41467-020-18769-y)
Supplement: Supplementary file 3 — Electrical circuit analysis code [file 41467_2020_18769_MOESM3_ESM.zip › RC_fitting_code_to_data_v2/RunAll.m]

clear all;
close all;
%
%
% Code for running subcodes for analysis of data. 
% This code shhould run the subcodes in four steps:
% control --> oligomysin --> control --> alignTMRE).
%
% Written by: 
% Joon Ho Kang and Georgios 'Yorgos' Katsikis
%
% Date of last update: 5/27/2020
%
%
% last yp

%Determine path automatically
global Code_location;
Code_full_path = matlab.desktop.editor.getActiveFilename;
idcs = strfind(Code_full_path, filesep);
Org_Code_location = Code_full_path(1:idcs(end)-1);
Code_location = strcat(Org_Code_location, '/SubCodes');
cd(Code_location);


%%__________________________________________________________________

                    %STEP 1: process Control data

%%____________________________________________________________________

global do_extract_Control_data;
global do_analyze_Control_data;
global do_plot_Control_data;
global do_calculate_resistances;
global do_save_plots;

do_extract_Control_data=1;
do_analyze_Control_data=1;
do_plot_Control_data=0;
do_calculate_resistances=0;
do_save_plots=1;

Mito_Control_analysis;


disp('finished Step1');


%%__________________________________________________________________

                    %STEP 2: process Oligomysin data

%%____________________________________________________________________
clearvars -except Code_location
global do_extract_Oligomysin_data;
global do_analyze_Oligomysin_data;
global do_plot_Oligomysin_data;

do_extract_Oligomysin_data=1;
do_analyze_Oligomysin_data=1;
do_plot_Oligomysin_data=0;

Mito_Oligomysin_analysis;


%%__________________________________________________________________

                    %STEP 3: Calculate resistance values

%%__________________________________________________________________
clearvars -except Code_location
global do_extract_Control_data;
global do_analyze_Control_data;
global do_plot_Control_data;
global do_calculate_resistances;
global do_save_plots;

do_extract_Control_data=0;
do_analyze_Control_data=0;
do_plot_Control_data=0;
do_calculate_resistances=1;
do_save_plots=1;

Mito_Control_analysis;


%%__________________________________________________________________

                    %STEP 4: Calculate & Plot ATP currents

%%__________________________________________________________________
alignTMRE;


cd(Code_location); %return to orignal path;
