# Supplementary material for: Monitoring and modeling of lymphocytic leukemia cell bioenergetics reveals decreased ATP synthesis during cell division
Source: Nat Commun. 2020 Oct 5;11:4983. doi: 10.1038/s41467-020-18769-y (PMC7536222; doi:10.1038/s41467-020-18769-y)
Supplement: Supplementary file 3 — Electrical circuit analysis code [file 41467_2020_18769_MOESM3_ESM.zip › RC_fitting_code_to_data_v2/SubCodes/alignTMRE.m]

close all;

% Code for fitting RC to oligomysin cells.Written by: Joon H. Kang and
% Georgios 'Yorgos' Katsikis
% Last edited: 05/27/2020
global Code_location;
final_location = strcat(Code_location, ...
    '/Results/I_ATP_data_beta=4.88_gamma=0.0122/Data_for_alignment_Vo150_c20.0215');

cd(final_location);

files = dir;
files([1:2])=[]; %remove blank files; named '.' or '..';

numfiles = size(files,1); %number of cells

%% Parameters list (subject to change)

time_relt0 = {};

min_time = []; %min time for each cell
max_time = []; %max time for each cell

voltage_intp=[];
current_conR_intp=[];
current_varR_intp=[];


time_intp = linspace(-2, 1.5, 1000);


for i=1:numfiles
    load(files(i).name); %load data for each cell
    time_reltf = time_h - time_h(index_tf);
    
    %min_time(i,1) = min(time_relt0{i});
    %max_time(i,1) = max(time_relt0{i});
    
    voltage_intp(i,:) = interp1(time_reltf, Voltage_mV, time_intp);
    current_conR_intp(i,:) = interp1(time_reltf, current_mAperF_conR, time_intp);
    current_varR_intp(i,:) = interp1(time_reltf, current_mAperF_varR, time_intp);
    

end

    mean_voltage = nanmean(voltage_intp,1);
    std_voltage = nanstd(voltage_intp,1);
    
    mean_current_conR = nanmean(current_conR_intp,1);
    std_current_conR = nanstd(current_conR_intp,1);
    
    mean_current_varR = nanmean(current_varR_intp,1);
    std_current_varR = nanstd(current_varR_intp,1);


figure(1); hold off;
%plotting
for i=1:numfiles
    subplot(2,2,[1 2]);  %voltage
    p1 = plot(time_intp, voltage_intp(i,:), 'Color', [.6 .6 .6], 'LineWidth', 2); hold on;
    p1.Color(4) = 0.15;
    
    subplot(2,2,3); %current_conR
    p3 = plot(time_intp, current_conR_intp(i,:), 'Color', [.6 .6 .6], 'LineWidth', 2); hold on;
    p3.Color(4) = 0.15;
    
    
    subplot(2,2,4); %current_conR
    p4 = plot(time_intp, current_varR_intp(i,:), 'Color', [.6 .6 .6], 'LineWidth', 2); hold on;
    p4.Color(4) = 0.15;
end

subplot(2,2,[1 2]); hold on;
plot(time_intp, mean_voltage, 'r', 'linewidth', 2);
xlabel('time after meta-ana (h)');
ylabel('Mitochondria Voltage (-mV)')

subplot(2,2,3); hold on;
plot(time_intp, mean_current_conR, 'r', 'linewidth', 2);
xlabel('time after meta-ana (h)');
ylabel('ATP current (mA/F), constant RC')

subplot(2,2,4); hold on;
plot(time_intp, mean_current_varR, 'r', 'linewidth', 2);
xlabel('time after meta-ana (h)');
ylabel('ATP current (mA/F), variable RC')

Ratio_I_conR=min(mean_current_conR)/mean_current_conR(1)
Ratio_I_varR=min(mean_current_varR)/mean_current_varR(1)

figure(2); hold off;
subplot(2,2,[1 2]); hold on;
fill([time_intp fliplr(time_intp)], [mean_voltage-std_voltage fliplr(mean_voltage+std_voltage)], [.7 .7 .7], 'linestyle', 'none'); 
plot(time_intp, mean_voltage, 'r', 'linewidth', 2);
xlabel('time after meta-ana (h)');
ylabel('Mitochondria Voltage (-mV)')

subplot(2,2,3); hold on;
fill([time_intp fliplr(time_intp)], [mean_current_conR-std_current_conR fliplr(mean_current_conR+std_current_conR)], [.7 .7 .7], 'linestyle', 'none'); 
plot(time_intp, mean_current_conR, 'r', 'linewidth', 2);
xlabel('time after meta-ana (h)');
ylabel('ATP current (mA/F), constant RC')

subplot(2,2,4); hold on;
fill([time_intp fliplr(time_intp)], [mean_current_varR-std_current_varR fliplr(mean_current_varR+std_current_varR)], [.7 .7 .7], 'linestyle', 'none'); 
plot(time_intp, mean_current_varR, 'r', 'linewidth', 2);
xlabel('time after meta-ana (h)');
ylabel('ATP current (mA/F), variable RC')


%calculate total ATP produced
idx_G2M = 410;
idx_ana = 600;
idx_temp_anaend = 686;


for i=2:length(time_intp)
    ATP_produced_varR(i) = trapz(time_intp([1:i]), mean_current_varR([1:i]));
end

median_G2_ATPrate = median(mean_current_varR([1:400]));

median_G2current = median_G2_ATPrate*ones(1,1000);

for i=2:length(time_intp)
    ATP_produced_medianG2(i) = trapz(time_intp([1:i]), median_G2current([1:i]));
end


figure(3); hold off;
plot(time_intp, ATP_produced_varR - ATP_produced_varR(287), 'k'); hold on;
plot(time_intp, ATP_produced_medianG2 - ATP_produced_medianG2(287), 'r');
xlim([-1 0.5])
xlabel('time after meta-ana (h)');
ylabel('total ATP produced (a.u.)')

legend('modeled ATP', 'constant G2 ATP rate');

%ratio between ATP produced by constant G2 rate from mitotic entry to
%meta-ana transition to ATP produced by our model from mitotic entry to
%meta-ana transition
earlymitosis_ATPratio = (ATP_produced_varR(idx_ana) - ATP_produced_varR(idx_G2M))...
    /(ATP_produced_medianG2(idx_ana) - ATP_produced_medianG2(idx_G2M)); 


latemitosis_ATPratio = (ATP_produced_varR(idx_temp_anaend) - ATP_produced_varR(idx_ana))...
    /(ATP_produced_medianG2(idx_temp_anaend) - ATP_produced_medianG2(idx_ana));


wholemitosis_ATPratio = (ATP_produced_varR(idx_temp_anaend) - ATP_produced_varR(idx_G2M))...
    /(ATP_produced_medianG2(idx_temp_anaend) - ATP_produced_medianG2(idx_G2M));

disp(' ');
fprintf('number of ATP produced ratio during early mitosis (mitotic entry to meta-ana transition) using constant G2 rate to model rate is: %1.4f', earlymitosis_ATPratio);
disp(' ');
fprintf('number of ATP produced ratio during late mitosis (meta-ana transition to 30min after) using constant G2 rate to model rate is: %1.4f', latemitosis_ATPratio);
disp(' ');
fprintf('number of ATP produced ratio during whole mitosis (mitotic entry to 30min after meta-ana transition) using constant G2 rate to model rate is: %1.4f', wholemitosis_ATPratio);
disp(' ');
%Result_png_folder='\Results';
%Data_visualization_folder=strcat(Result_png_folder_R1,'/','Visualization|Vo',num2str(Vo),'|c2',num2str(c2_exp),'/');
%mkdir(Data_visualization_folder)
