# Supplementary material for: Monitoring and modeling of lymphocytic leukemia cell bioenergetics reveals decreased ATP synthesis during cell division
Source: Nat Commun. 2020 Oct 5;11:4983. doi: 10.1038/s41467-020-18769-y (PMC7536222; doi:10.1038/s41467-020-18769-y)
Supplement: Supplementary file 3 — Electrical circuit analysis code [file 41467_2020_18769_MOESM3_ESM.zip › RC_fitting_code_to_data_v2/SubCodes/lin_interp.m]

function [y_tar] = lin_interp(x1,x2,y1,y2,x_tar)
%
if x1<=x2
x_l=x1; x_u=x2;
y_l=y1; y_u=y2;
else
x_l=x2; x_u=x1;
y_l=y2; y_u=y1;    
end
%
y_tar=(y_u-y_l)/(x_u-x_l)*(x_tar-x_l)+y_l;
%
end
