# Supplementary material for: Monitoring and modeling of lymphocytic leukemia cell bioenergetics reveals decreased ATP synthesis during cell division
Source: Nat Commun. 2020 Oct 5;11:4983. doi: 10.1038/s41467-020-18769-y (PMC7536222; doi:10.1038/s41467-020-18769-y)
Supplement: Supplementary file 3 — Electrical circuit analysis code [file 41467_2020_18769_MOESM3_ESM.zip › RC_fitting_code_to_data_v2/SubCodes/Mito_Oligomysin_analysis.m]

clearvars -except do_extract_Oligomysin_data do_analyze_Oligomysin_data do_plot_Oligomysin_data Code_location
close all;
clc;
format long;

%% parameters updated here
global do_extract_Oligomysin_data;
global do_analyze_Oligomysin_data;
global do_plot_Oligomysin_data;
global Code_location;
%
% Code for fitting RC to control cells. Written by: 
% Georgios 'Yorgos' Katsikis and Joon Ho Kang
%
% Date of last update: 5/27/2020
%__________________________________________________________
%
%                     Set File names & settings
%__________________________________________________________
%
% Name data set files
k=1;
filename{k}= 'Data_Oligomysin_cells.xlsx'; k=k+1;
%
N_data_sets=length(filename);
k=1;
comment_name{k}= 'Oligomysin'; k=k+1;
%
% Create folders
general_path='Raw Data/';
Extracted_Data='Extracted_Data/Oligomysin';
Analyzed_Data='Analyzed_Data';


% Code_full_path = matlab.desktop.editor.getActiveFilename;
% idcs = strfind(Code_full_path, filesep);
% Code_location = Code_full_path(1:idcs(end-1)-1);


cd(Code_location)
Result_png=strcat(Code_location,'/Results/Oligomysin/');
Extracted_Data_folder=strcat(Extracted_Data);
Result_png_folder=strcat(Result_png);
Analyzed_Data_folder=strcat(Analyzed_Data);
mkdir(Extracted_Data_folder);
mkdir(Analyzed_Data_folder);
mkdir(Result_png_folder);
%
% Name data set files
for k=1:N_data_sets
    full_path{k}=strcat(general_path,filename{k});
    [status,sheets,xlFormat] = xlsfinfo(full_path{k});
    N_sheets(k)=length(sheets);
end
N_vector=1:sum(N_sheets);
N_data=sum(N_sheets);
%
% Create Class vector
Class_vector=zeros(1,N_data);
for k=1:N_data_sets
    if k==1
        start_par=0;
    else
        start_par=sum(N_sheets(1:k-1));
    end
    Class_vector(start_par+1:sum(N_sheets(1:k)))=k;
end
%
do_save_plots=1;

lin_increase=8.57/60;               % linear increase duration in hours
lin_decrease=8.57/60;               % linear dicrease duration in hours
V_Control_array=140:1:160;
c2_exp_array=0.0185:0.0015:0.0245;

do_force_values=1;
c2_exp_forced=0.0215;
Vo_forced=150;

if do_force_values==1
    V_Control_array=[];
    c2_exp_array=[];
    V_Control_array=Vo_forced;
    c2_exp_array=c2_exp_forced;
end

%
for iloop_c2=1:length(c2_exp_array)
    c1_exp=29.109;
    c2_exp=c2_exp_array(iloop_c2);
    for iloop_VC=1:length(V_Control_array)
      
        Vo=log(1.472)/c2_exp+V_Control_array(iloop_VC);
        %
        
        
        %
        % do_extract_Oligomysin_data=1;              % if 1, this extracts data from Excel to Matlab
        % do_analyze_Oligomysin_data=1;   % if 1, this analyzes individual datasets
        % do_plot_Oligomysin_data=0;      % keep this at 0. You do not need to run this part.
        
        
        %%
        %__________________________________________________________
        %
        %
        %               1. Extract data from Excel files
        %
        %__________________________________________________________
        %
        if do_extract_Oligomysin_data==1
            %
            count=0;
            for k=1:N_data_sets
                full_path{k}=strcat(general_path,filename{k});
                [status,sheets,xlFormat] = xlsfinfo(full_path{k});
                for i=1:N_sheets(k)
                    count=count+1;
                    [num,txt,raw]= xlsread(full_path{k},i);
                    name=sheets{i};
                    comment=comment_name{k};
                    save(strcat(Extracted_Data_folder,'/File_',num2str(count),'.mat'),'num','txt','raw','name','comment')
                end
            end
        end
        %__________________________________________________________
        %
        %
        %                     2. Analyze Oligomysin data
        %
        %__________________________________________________________
        %
        if do_analyze_Oligomysin_data==1
            %
            mkdir(strcat(Analyzed_Data_folder,'/Oligomysin'))
            %
            %_________________2.1 Parameters for analysis_________________________
            %
            minutes_smooth=[20];              %[5 10 15 20]; smoothing filter in minutes for curve
            N_interpolation_points=3000;      % number of interpolation points for curves after smoothinh
            dur_time=10/60/2;                 % half-duration for linear regions
            smooth_factor=7;                  % smooth factor for linear and backward slopes
            split_array=[0.01:0.1:0.91 0.99]; % Split array
            do_slope_correction=0;            % do slope correction
            %
            %____________________2.2 Load data_________________________
            %
            % The arrays in the following line allows for user to manually include or
            % exclude datasets by respectively including or excluding the index number.
            % The indices are shown in the Matrix_analysis matrix in line 142.
            array_Oligomysin=[1 2:4 6:7 9:13 15 16 17 18:21 23:28 29:30 32:35 36:38];
            for kki=1:length(array_Oligomysin)
                %   [N_fall, N_rise, N_dev,Deltat_backward,Deltat_forward]
                %   Parameters 1-3 are for setting start,peak, end points for baseline correction
                %   Parameters 4-5 are for setting points before start and after end for backward and forward slope, for base-line slope correction
                %   Parameters 6-7 are for setting angles (deg) for start and end of spike
                %   Parameter 8 is duration of search region near end of spike
                %
                Matrix_analysis=zeros(N_data,8);  % Initialize Matrix
                %
                Matrix_analysis(1:N_data,:)=[...
                    7 20 0 60 5 15 2 7/5;         % 001 START of Oligomysin initial
                    9 20 0 60 5 15 0 6/5;         % 002 was 6/5
                    5 25 0 30 5 15 2 8/5;          % 003 was 8/5
                    8 25 0 30 5 15 2 4/5;          % 004
                    10 50 0 30 5 15 6 4/5;          % 005     NOT PASS
                    4 13 0 30 1 15 2 3/5;          % 006
                    8 8 0 30 10 15 2 2/5;          % 007    MAYBE NOT PASS
                    12 9 1 30 10 15 2 1/5;         % 008      MAYBE NOT PASS
                    7 20 0 30 20 15 -6.5 15/5;     % 009
                    5 20 0 30 20 15 2 8/5;         % 010
                    8 15 0 20 10 15 5 4/5;      % 011
                    4 15 0 30 20 15 2 12/5;        % 012
                    9 8 0 30 15 15 8 4/5;           % 013
                    12 50 2 50 15 15 2 2/5;        % 014
                    10 20 0 30 20 15 9 5/5;          % 015
                    8 14 0 30 15 15 2 4/5;         % 016     Spike height much higher than average, did fix to start earlier also
                    3 20 2 30 15 15 11 6/5 ;       % 017      Spike height much higher than average
                    27 15 0 60 5 15 2 1.0/5;       % 018          sloped corrected but not good fit, assumption of RC at linear drop might hurt calculation
                    11 10 0 30 7.5 15 7 4/5;          % 019
                    10 20 0 15 17.5 15 2 6/5;        % 020
                    17 17 0 15 7.5 15 -5 1.0/5;       % 021         slope corrected, extended range
                    3 13 0 30 30 15 0 0.1/5;          % 022             NOT PASS
                    5 14 0 30 5 15 0 8/5;          % 023               not good fit, assumption of RC at linear drop might hurt calculation
                    9 13 0 30 5 15 13 15/5;          % 024             good fit
                    3 16 0 30 5 15 16 25/5;        % 025
                    20 15 0 60 5 15 2 1/5;         % 026
                    11 20 0 30 5 15 12 8/5;       % 027
                    13 13 0 30 7.5 15 -2 1.4/5;    % 028            Spike height much higher than average
                    7 20 1 30 8 15 2 19/5;        % 029             Spike height much higher than average, extended area for fall-off
                    11 16 0 30 5 15 3 3/5;        % 030
                    20 25 0 30 5 15 2 1.5/5;         % 031           extended area for fall-off
                    9 16 0 30 2.5 15 2 15/5;        % 032
                    13 22 0 30 10 15 2 2/5 ;       % 033
                    10 15 0 30 2.5 15 20 5/5;       % 034
                    15 22 0 30 10 15 2 7/5;         % 035
                    10 13 0 30 5 15 2 4/5;       % 036  not good fit
                    4 12 0 30 5 15 2 3/5 ;     % 037    not good fit
                    14 19 0 30 2 15 2 6.5/5];     % 038
                %
                j=array_Oligomysin(kki);
                %
                load(strcat(Extracted_Data_folder,'/File_',num2str(j),'.mat'))
                strcat(Extracted_Data_folder,'/File_',num2str(j),'.mat');
                fprintf('Analyzing Oligomysin Data # %3.0f', j); disp(' ');
                IsRf_vector=0;
                %
                for jack=1:length(IsRf_vector)
                    %
                    %____________________2.3 Find Mitosis point_________________________
                    %
                    base=min(abs(num(:,4)));          % this is point t=0 where mitosis occurs
                    compare=abs(num(:,4));            % this all points
                    index_stop=find(compare==base);   % this is to extract point with t=0
                    index_mit=index_stop;             % naming point t=0 as mitosis point
                    index_stop=index_stop(1);         % this is to use the first point if we have double points for any reason
                    %
                    %_________2.4 Normalize TMRE signal & take up to mitosis___________________
                    %
                    %
                    T_norm_Control=1.000;
                    T_norm_STLC=T_norm_Control;
                    T_norm_Oligomysin=1.472;
                    T_norm_FCCP=0.494;
                    %
                    T_norm_array=ones(size(Matrix_analysis,1),1);
                    T_norm_array(:)=T_norm_Oligomysin; % T_norm_Control
                    %   T_norm_array(17:25)=T_norm_Oligomysin;
                    %
                    TMRE_norm=num(1:index_stop,3)/mean(num(1:index_stop,3))*T_norm_array(j);
                    num(1:index_stop,5)=TMRE_norm;
                    assignin('base', strcat('File_',num2str(j)), num(1:index_stop,:))
                    %
                    %___________________2.5 Create naming vector_______________________________
                    %
                    %
                    legend_vector{1}=strcat('Raw data','# ',num2str(j),' |',name,' |',comment);
                    legend_vector{2}='Model fits';
                    legend_vector{3}='Linear drop checkpoints';
                    %
                    %__2.6 Do baseline-slop correction by seeting start point, peak,end points_
                    %
                    %   Set start, peak, end points for slope correction
                    v = evalin('base', strcat('File_',num2str(j)));
                    base=max(abs(v(:,5)));
                    compare=abs(v(:,5));
                    N_fall=Matrix_analysis(j,1);
                    N_rise=Matrix_analysis(j,2);
                    N_dev=Matrix_analysis(j,3);
                    index_max=find(compare==base)+N_dev;
                    %   if j==29
                    %   index_max= 50;
                    %  end
                    index_max=index_max(1);        % point in between spike and fall-off
                    %
                    % modify N_fall and N_rise to account for fall-off
                    N_shift_aster=0;
                    compare_vector=abs(num(:,4)-num(index_max,4)+dur_time);
                    index_stop_rise=find(compare_vector==min(compare_vector))+N_shift_aster;
                    compare_vector=abs(num(:,4)-num(index_max,4)-dur_time);
                    index_start_falloff=find(compare_vector==min(compare_vector))+N_shift_aster;
                    %return
                    index_stop=index_max+N_fall;
                    index_start=index_max-N_rise;
                    %
                    %   Backward slope
                    Deltat_backward=Matrix_analysis(j,4)/60;
                    comparison_vector=abs(num(1:index_start,4)-num(index_start,4)+Deltat_backward);
                    index_prostart=find(comparison_vector==min(comparison_vector));
                    vector_x=num(index_prostart:index_start,4);
                    vector_y=num(index_prostart:index_start,5);
                    vector_y_smooth=smooth(vector_x,vector_y,smooth_factor);
                    %   Forward slope
                    Deltat_forward=Matrix_analysis(j,5)/60;
                    comparison_vector=abs(num(index_stop:end,4)-num(index_stop,4)-Deltat_forward);
                    index_afterstop=find(comparison_vector==min(comparison_vector));
                    vector_x_e=num(index_stop:index_stop+index_afterstop,4);
                    vector_y_e=num(index_stop:index_stop+index_afterstop,5);
                    vector_y_e_smooth=smooth(vector_x_e,vector_y_e,smooth_factor);
                    vector_x_reg=[vector_x' vector_x_e']';
                    vector_y_reg=[vector_y_smooth' vector_y_e_smooth']';
                    if do_save_plots==1;
                        figure(1);
                        set(gcf,'Visible','off')
                        subplot(1,1,1),
                        plot(v(:,4),v(:,5),'-ok')
                        title(strcat('Data Oligomysin #',num2str(j),'|',name,'| Baseline-slope correction,'),'Fontsize',15)
                        hold on
                    end
                    %
                    mdl = fitlm(vector_x_reg,vector_y_reg);
                    a_con=mdl.Coefficients.Estimate(1);
                    slope=mdl.Coefficients.Estimate(2);
                    slope_error=mdl.Coefficients.SE(2);
                    slope_pValue=mdl.Coefficients.pValue(2);
                    Rsq2=mdl.Rsquared; Rsq2_ord=Rsq2.Ordinary ; Rsq2_adj=Rsq2.Adjusted;
                    x1=vector_x_reg(1);
                    y1=slope*vector_x_reg(1)+a_con;
                    x2=vector_x_reg(end);
                    y2=slope*vector_x_reg(end)+a_con;
                    if do_save_plots==1;
                        plot([x1 x2],[y1 y2],'-m','Linewidth',2)
                        text(x1-0.5,0.25+(y1+y2)*0.5,strcat('Slope=',num2str(atand(slope)),'\pm',num2str(atand(slope_error)),'^o'))
                        text(x1-0.5,0.225+(y1+y2)*0.5,strcat('R^2=',num2str(Rsq2_ord)))
                        hold on
                        text(x1-0.5,0.3+(y1+y2)*0.5,strcat('Time backward=',num2str(Deltat_backward*60),'min'))
                        text(x1-0.5,0.275+(y1+y2)*0.5,strcat('Time forward=',num2str(Deltat_forward*60),'min'))
                    end
                    %
                    index_line_s=index_prostart;
                    index_line_e=index_stop+index_afterstop;
                    %
                    v_preslope(:,5)=v(:,5);
                    if do_slope_correction==1;
                        %b_slope=(v(index_line_e,5)-v(index_line_s,5))/(v(index_line_e,4)-v(index_line_s,4));
                        %a_con=v(index_line_s,5)-b_slope*v(index_line_s,4);
                        yp=slope*v(:,4)+a_con;
                        v(:,5)=v(:,5)-yp+yp(1);
                        v(:,5)=v(:,5)/mean(v(:,5));
                    end
                    index_stop_old=index_stop;
                    if do_save_plots==1;
                        plot(v(:,4),v(:,5),'ok','MarkerFaceColor','r')
                        %plot(v(index_max-N_rise,4),v(index_max-N_rise,5),'sk','MarkerFaceColor','y','MarkerSize',8)
                        %plot(v(index_max+N_fall,4),v(index_max+N_fall,5),'sk','MarkerFaceColor','y','MarkerSize',8)
                        plot(v(index_prostart,4),v_preslope(index_prostart,5),'<k','Markersize',10,'MarkerFaceColor','g')
                        plot(v(index_start,4),v_preslope(index_start,5),'>k','Markersize',10,'MarkerFaceColor','g')
                        plot(v(index_stop_old,4),v_preslope(index_stop_old,5),'<k','Markersize',10,'MarkerFaceColor','g')
                        plot(v(index_stop_old+index_afterstop,4),v_preslope(index_stop_old+index_afterstop,5),'>k','Markersize',10,'MarkerFaceColor','g')
                        legend('original','slope line','baseline-slope corrected','Ranges for baseline slope-correction','Location','NorthWest')
                        hold on
                    end
                    %
                    %__________2.7 Do data interpolation to find t1,t2,tf,t3,t4________________
                    %
                    color_vector=winter(length(minutes_smooth));
                    %
                    %   Interpolate and smooth
                    for i=1:length(minutes_smooth)
                        x_interped=linspace(v(1,4),v(end,4),N_interpolation_points);
                        y_interped=interp1(v(:,4),v(:,5),x_interped);
                        %
                        Dt_smooth=minutes_smooth(i)/60;
                        N_points_smooth=round(Dt_smooth/mean(diff(x_interped)));
                        x_smooth(i,:)=x_interped;
                        y_smooth(i,:)= smooth(x_interped,y_interped,N_points_smooth);
                    end
                    %
                    %   find tf
                    y_max=max(y_smooth);
                    comparison=abs(y_smooth-y_max);
                    index_max_smooth=find(comparison==min(comparison));
                    tf=x_smooth(index_max_smooth);
                    % second comparison for raw data
                    comparison=abs(v(:,4)-tf);
                    [B,I]=sort(comparison,'ascend');
                    nbr_tf_1=I(1); nbr_tf_2=I(2);
                    yf = lin_interp(v(nbr_tf_1,4),v(nbr_tf_2,4),v(nbr_tf_1,5),v(nbr_tf_2,5),tf);
                    x_compile=[v(:,4);tf]; y_compile=[v(:,5);yf];
                    [x_sorted,I_sorted]=sort(x_compile,'ascend'); y_sorted=y_compile(I_sorted);
                    %
                    %   Specify search regions
                    slope_y_pre=diff(y_smooth)/mean(diff(x_smooth));
                    slope_y=[slope_y_pre(1)  slope_y_pre(1:end)];
                    slope_x=x_smooth-x_smooth(1);
                    slope_deg=atand(slope_y);
                    slope_deg_smooth=smooth(slope_deg,N_points_smooth);
                    %
                    slope2_y_pre=diff(slope_y)/mean(diff(x_smooth));
                    slope2_y=[slope2_y_pre(1)  slope2_y_pre(1:end)];
                    slope2_x=x_smooth-x_smooth(1);
                    slope2_deg=atan2d(slope2_y,slope2_x);
                    slope2_deg_smooth=smooth(slope2_deg,N_points_smooth);
                    %   Start spike
                    time_search_start_spike=v(index_max-N_rise,4);
                    Interval_search=(abs(tf-time_search_start_spike))*1.5/2;
                    comparison=abs(x_smooth-time_search_start_spike);
                    index_search_start_spike=find(comparison==min(comparison));
                    index_search_end_spike=index_search_start_spike+round(Interval_search/mean(diff(x_smooth)));
                    %   End falloff
                    Search_parameter_end_falloff=Matrix_analysis(j,8);
                    time_search_end_falloff=v(index_max+N_fall,4);
                    Interval_search=(abs(tf-time_search_end_falloff))*Search_parameter_end_falloff;
                    comparison=abs(x_smooth-time_search_end_falloff);
                    index_search_start_falloff=find(comparison==min(comparison));
                    index_search_end_falloff=index_search_start_falloff+round(Interval_search/mean(diff(x_smooth)));
                    %
                    %   find t=0 & corresponding neighbors at raw data
                    slope_deg_search=slope_deg(index_search_start_spike:index_search_end_spike);
                    %   slope_deg_search=slope2_deg(index_search_start_spike:index_search_end_spike);
                    start_slope=Matrix_analysis(j,6);
                    comparison=abs(slope_deg_search-start_slope);
                    index_start_spike=find(comparison==min(comparison))+index_search_start_spike-1;
                    picked_start_slope=slope_deg(index_start_spike);
                    %   index_start_spike=find(slope_deg_search==max(slope_deg_search))+index_search_start_spike-1;
                    %   start_slope=slope_deg(index_start_spike);
                    index_t0=index_start_spike;
                    t0=x_smooth(index_start_spike);
                    % second comparison for raw data
                    comparison=abs(x_sorted-t0);
                    [B,I]=sort(comparison,'ascend');
                    nbr_t0_1=I(1); nbr_t0_2=I(2);
                    y0 = lin_interp(x_sorted(nbr_t0_1),x_sorted(nbr_t0_2),y_sorted(nbr_t0_1),y_sorted(nbr_t0_2),t0);
                    x_compile=[x_sorted ;t0]; y_compile=[y_sorted ;y0];
                    [x_sorted,I_sorted]=sort(x_compile,'ascend'); y_sorted=y_compile(I_sorted);
                    %
                    %   find t1
                    t1_target=t0+lin_increase;
                    comparison=abs(x_smooth-t1_target);
                    index_t1=min(find(comparison==min(comparison)));
                    t1=x_smooth(index_t1);
                    % second comparison for raw data
                    comparison=abs(x_sorted-t1);
                    [B,I]=sort(comparison,'ascend');
                    nbr_t1_1=I(1); nbr_t1_2=I(2);
                    y1 = lin_interp(x_sorted(nbr_t1_1),x_sorted(nbr_t1_2),y_sorted(nbr_t1_1),y_sorted(nbr_t1_2),t1);
                    x_compile=[x_sorted ;t1]; y_compile=[y_sorted ;y1];
                    [x_sorted,I_sorted]=sort(x_compile,'ascend'); y_sorted=y_compile(I_sorted);
                    x_sorted_unchanged=x_sorted;
                    y_sorted_unchanged=y_sorted;
                    %
                    for jiki=1:length(split_array)
                        x_sorted=x_sorted_unchanged;
                        y_sorted=y_sorted_unchanged;
                        %
                        %   find t2
                        %    lin_decrease=10/60;
                        split_factor_t2=split_array(jiki);
                        t2_target=tf-split_factor_t2*lin_decrease;
                        comparison=abs(x_smooth-t2_target);
                        index_t2=find(comparison==min(comparison));
                        t2=x_smooth(index_t2);
                        % second comparison for raw data
                        comparison=abs(x_sorted-t2);
                        [B,I]=sort(comparison,'ascend');
                        nbr_t2_1=I(1); nbr_t2_2=I(2);
                        y2 = lin_interp(x_sorted(nbr_t2_1),x_sorted(nbr_t2_2),y_sorted(nbr_t2_1),y_sorted(nbr_t2_2),t2);
                        x_compile=[x_sorted ;t2]; y_compile=[y_sorted ;y2];
                        [x_sorted,I_sorted]=sort(x_compile,'ascend'); y_sorted=y_compile(I_sorted);
                        %
                        %   find t3
                        split_factor_t3=1-split_factor_t2;
                        t3_target=tf+split_factor_t3*lin_decrease;
                        comparison=abs(x_smooth-t3_target);
                        index_t3=find(comparison==min(comparison));
                        t3=x_smooth(index_t3);
                        % second comparison for raw data
                        comparison=abs(x_sorted-t3);
                        [B,I]=sort(comparison,'ascend');
                        nbr_t3_1=I(1); nbr_t3_2=I(2);
                        y3 = lin_interp(x_sorted(nbr_t3_1),x_sorted(nbr_t3_2),y_sorted(nbr_t3_1),y_sorted(nbr_t3_2),t3);
                        x_compile=[x_sorted ;t3]; y_compile=[y_sorted ;y3];
                        [x_sorted,I_sorted]=sort(x_compile,'ascend'); y_sorted=y_compile(I_sorted);
                        %
                        %   find t4
                        slope_deg_search=slope_deg_smooth(index_search_start_falloff:index_search_end_falloff);
                        end_slope=Matrix_analysis(j,7);
                        index_end_falloff=index_search_end_falloff;
                        end_slope=slope_deg(index_end_falloff);
                        %    index_end_falloff=index_search_end_falloff;
                        t4=x_smooth(index_end_falloff);
                        index_t4=index_end_falloff;
                        % second comparison for raw data
                        comparison=abs(x_sorted-t4);
                        [B,I]=sort(comparison,'ascend');
                        nbr_t4_1=I(1); nbr_t4_2=I(2);
                        y4 = lin_interp(x_sorted(nbr_t4_1),x_sorted(nbr_t4_2),y_sorted(nbr_t4_1),y_sorted(nbr_t4_2),t4);
                        x_compile=[x_sorted ;t4]; y_compile=[y_sorted ;y4];
                        [x_sorted,I_sorted]=sort(x_compile,'ascend'); y_sorted=y_compile(I_sorted);
                        %
                        %saveas(gcf,strcat(Result_png_folder,'\Data Oligomysin #',num2str(j),'|Name:',name,'.png'))
                        %return
                        if jiki==length(split_array)
                            if do_save_plots==1;
                                figure(2);
                                %set(gcf,'Visible','off')
                                subplot(3,1,1),plot(v(:,4),v(:,5),'ok','MarkerFaceColor','r')
                                hold on
                                plot(x_sorted,y_sorted,'sk','MarkerSize',12)
                                title(strcat('Data Oligomysin #',num2str(j),'| Interpolated with N=',num2str(N_interpolation_points),' points',' & Smoothed with \Deltat=',num2str(minutes_smooth(1)),'min'),'Fontsize',15)
                                plot(x_smooth,y_smooth,'.b','MarkerFaceColor','b')
                                plot(x_smooth(index_start_spike),y_smooth(index_start_spike),'^k','MarkerfaceColor','y','MarkerSize',8)
                                plot(x_smooth(index_end_falloff),y_smooth(index_end_falloff),'vk','MarkerfaceColor','g','MarkerSize',8)
                                plot(x_smooth(index_search_start_spike),y_smooth(index_search_start_spike),'<k','MarkerfaceColor','y')
                                plot(x_smooth(index_search_start_falloff),y_smooth(index_search_start_falloff),'<k','MarkerfaceColor','g')
                                plot(x_smooth(index_search_end_spike),y_smooth(index_search_end_spike),'>k','MarkerfaceColor','y')
                                plot(x_smooth(index_search_end_falloff),y_smooth(index_search_end_falloff),'>k','MarkerfaceColor','g')
                                plot([x_smooth(index_t0) x_smooth(index_t0)],[0.75 1.5],'--k')
                                plot([x_smooth(index_t1) x_smooth(index_t1)],[0.75 1.5],'--k')
                                plot([x_smooth(index_t2) x_smooth(index_t2)],[0.75 1.5],'--k')
                                plot([x_smooth(index_t3) x_smooth(index_t3)],[0.75 1.5],'--k')
                                plot([x_smooth(index_t4) x_smooth(index_t4)],[0.75 1.5],'--k')
                                plot(tf,y_smooth(index_max_smooth),'*b','Markersize',8)
                                legend('baseline-slope corrected','Extra points for t_0,t_1,t_2,t_3,t_4', 'Interpolated and smoothed','Spike start','Fall-off end','Location','NorthWest')
                                ylabel('Value')
                                xlabel('Time(hour)')
                                %
                                subplot(3,1,2)
                                plot(x_smooth,slope_deg,'.b')
                                hold on
                                plot(x_smooth,slope_deg_smooth,'.c')
                                title(strcat('Spike, slope start/end:',num2str(picked_start_slope),'/',num2str(end_slope),' ^o |'),'Fontsize',15)
                                hold on
                                plot(x_smooth(index_start_spike),slope_deg(index_start_spike),'^k','MarkerfaceColor','y','MarkerSize',8)
                                plot(x_smooth(index_end_falloff),slope_deg(index_end_falloff),'vk','MarkerfaceColor','g','MarkerSize',8)
                                plot(x_smooth(index_search_start_spike),slope_deg(index_search_start_spike),'<k','MarkerfaceColor','y')
                                plot(x_smooth(index_search_start_falloff),slope_deg(index_search_start_falloff),'<k','MarkerfaceColor','g')
                                plot(x_smooth(index_search_end_spike),slope_deg(index_search_end_spike),'>k','MarkerfaceColor','y')
                                plot(x_smooth(index_search_end_falloff),slope_deg(index_search_end_falloff),'>k','MarkerfaceColor','g')
                                plot(x_smooth,zeros(1,length(x_smooth)),'--k')
                                plot([x_smooth(index_t0) x_smooth(index_t0)],[-10 50],'--k')
                                plot([x_smooth(index_t1) x_smooth(index_t1)],[-10 50],'--k')
                                plot([x_smooth(index_t2) x_smooth(index_t2)],[-10 50],'--k')
                                plot([x_smooth(index_t3) x_smooth(index_t3)],[-10 50],'--k')
                                plot([x_smooth(index_t4) x_smooth(index_t4)],[-10 50],'--k')
                                plot(x_smooth(index_max_smooth),slope_deg(index_max_smooth),'*b')
                                ylabel('Slope (^o)')
                                xlabel('Time(hour)')
                                legend('baseline-slope corrected','Spike start','Fall-off end','Location','NorthWest')
                                %
                                subplot(3,1,3)
                                plot(x_smooth,slope2_deg,'.b')
                                hold on
                                plot(x_smooth,slope2_deg_smooth,'.c')
                                plot(x_smooth(index_start_spike),slope2_deg(index_start_spike),'^k','MarkerfaceColor','y','MarkerSize',8)
                                plot(x_smooth(index_end_falloff),slope2_deg(index_end_falloff),'vk','MarkerfaceColor','g','MarkerSize',8)
                                plot(x_smooth(index_search_start_spike),slope2_deg(index_search_start_spike),'<k','MarkerfaceColor','y')
                                plot(x_smooth(index_search_start_falloff),slope2_deg(index_search_start_falloff),'<k','MarkerfaceColor','g')
                                plot(x_smooth(index_search_end_spike),slope2_deg(index_search_end_spike),'>k','MarkerfaceColor','y')
                                plot(x_smooth(index_search_end_falloff),slope2_deg(index_search_end_falloff),'>k','MarkerfaceColor','g')
                                plot(x_smooth,zeros(1,length(x_smooth)),'--k')
                                plot([x_smooth(index_t0) x_smooth(index_t0)],[-10 50],'--k')
                                plot([x_smooth(index_t1) x_smooth(index_t1)],[-10 50],'--k')
                                plot([x_smooth(index_t2) x_smooth(index_t2)],[-10 50],'--k')
                                plot([x_smooth(index_t3) x_smooth(index_t3)],[-10 50],'--k')
                                plot([x_smooth(index_t4) x_smooth(index_t4)],[-10 50],'--k')
                                ylabel('2nd Slope (^o)')
                                xlabel('Time(hour)')
                            end
                        end
                        %
                        %__________2.8 Find indices and Normalize sorted file _____________________
                        %
                        %   find indices
                        time=x_sorted;
                        value=y_sorted;
                        comparison=abs(time-t0); index_t0=min(find(comparison==min(comparison)));
                        comparison=abs(time-t1); index_t1=min(find(comparison==min(comparison)));
                        comparison=abs(time-t2); index_t2=min(find(comparison==min(comparison)));
                        comparison=abs(time-t3); index_t3=min(find(comparison==min(comparison)));
                        comparison=abs(time-t4); index_t4=min(find(comparison==min(comparison)));
                        comparison=abs(time-tf); index_tf=min(find(comparison==min(comparison)));
                        %
                        %   Normalize
                        value=value/value(index_t0);
                        %
                        if jiki==length(split_array)+10
                            if do_save_plots==1;
                                figure(3);
                                plot(v(:,4),v(:,5),'-or','MarkerFaceColor','r')
                                hold on
                                plot(time,value,'-ob','MarkerFaceColor','b')
                                plot([t0 t0],[0.75 1.5],'--k')
                                plot([t1 t1],[0.75 1.5],'--k')
                                plot([t2 t2],[0.75 1.5],'--k')
                                plot([t3 t3],[0.75 1.5],'--k')
                                plot([t4 t4],[0.75 1.5],'--k')
                                plot([tf tf],[0.75 1.5],'--k')
                                legend('baseline-slope corrected','extra points and normalized','Location','NorthWest')
                            end
                        end
                        %
                        %   Convert to Voltage
                        %   figure(2);
                        TMRE_baseline=c1_exp*exp(c2_exp*Vo);
                        %    subplot(3,1,1),plot(time,value,'b')
                        value=log(value*TMRE_baseline/c1_exp)/c2_exp;
                        %    subplot(3,1,2),plot(time,value,'r')
                        %    value=value/value(index_t0)*Vo;
                        %    subplot(3,1,3),plot(time,value,'r')
                        %    return
                        %
                        %    TMRE_baseline=c1_exp*exp(c2_exp*Vo);
                        %    value=value*TMRE_baseline;
                        %    Voltage=log(value/c1_exp)/c2_exp;
                        %    value=Voltage;
                        %
                        %__________2.8 Find indices and Normalize sorted file _____________________
                        %
                        do_fix_V1V2V3_for_fitting=1;
                        index_start=max(index_t1);
                        index_end=max(index_t2);
                        if do_fix_V1V2V3_for_fitting==1
                            V_treat='fix V1 V2 V3 |';
                        else
                            V_treat='free V1 V2 V3 |';
                        end
                        if index_start==index_t3 && index_end==index_t4
                            name_prefix=strcat('FALL-OFF|',V_treat);
                        elseif index_start==index_t0 && index_end==index_t2
                            name_prefix=strcat('SPIKE|',V_treat);
                        elseif index_start==index_t1 && index_end==index_t2
                            name_prefix=strcat('t1t2onlySPIKE|',V_treat);
                        elseif index_start==index_t0 && index_end==index_t4
                            name_prefix=strcat('FULL-FIT|',V_treat);
                        else
                            disp('WRONG')
                        end
                        x_s=time(index_start:index_end);
                        if length(x_s)>3
                            x_origin=x_s(1);
                            x_s=x_s-x_origin;
                            y_s=value(index_start:index_end);
                            y_origin=y_s(1); y_origin=0;
                            y_s=y_s-y_origin;
                            t0=t0-x_origin;t1=t1-x_origin;t2=t2-x_origin;t3=t3-x_origin;t4=t4-x_origin; tf=tf-x_origin;
                            V1=value(index_t1);
                            V2=value(index_t2);
                            V3=value(index_t3);
                            %
                            %
                            %___________2.8 Do fitting for Spike t1 to t2______________________________
                            %
                            %
                            IsR_falloff_fixed=IsRf_vector(jack);
                            save(strcat(Analyzed_Data_folder,'/Oligomysin/t_f_temp','.mat'),'tf','t1','t2','t3','t4','IsR_falloff_fixed','Vo','V3','V2','V1')
                            
                            if do_fix_V1V2V3_for_fitting==1;
                                ft = fittype('piecewise_f_v27_Oligomysin_IsRfree_use_t1t2(x,IsR,b)');
                            else
                                %ft = fittype('piecewise_f_v26_Oligomysin_IsRfree_make_up_V1V2V3(x,IsR,b,b_f)');
                            end
                            [f gof output]=fit(x_s,y_s,ft,'Startpoint',[185 0.30]);
                            coeffs= coeffvalues(f);
                            b=coeffs(2); b_f=1;  % coeffs(3);
                            a=coeffs(1); IsR=a;  % a=I_pump_R_mean_STLC;
                            Rsqred_t1t2=gof.rsquare;
                            c=IsR_falloff_fixed;
                            d=c/a*b_f/b;
                            ci = confint(f); conf_b=ci(:,2); conf_a=ci(:,1);
                            N_t1t2=length(x_s);
                            clear y_model_fit_t1t2
                            for kij=1:length(x_s)
                                if do_fix_V1V2V3_for_fitting==1;
                                    y_model_fit_t1t2(kij)=piecewise_f_v27_Oligomysin_IsRfree_use_t1t2(x_s(kij),a,b)+y_origin;
                                else
                                    y_model_fit_t1t2(kij)=piecewise_f_v26_Oligomysin_IsRfree_make_up_V1V2V3(x_s(kij),a,b,b_f)+y_origin;
                                end
                            end
                            %
                            t0=t0+x_origin;
                            t1=t1+x_origin;
                            t2=t2+x_origin;
                            t3=t3+x_origin;
                            t4=t4+x_origin;
                            tf=tf+x_origin;
                            x_s_t1t2=x_s+x_origin;
                            %
                            %___________2.8 Do fitting for Fall-off t3 to t4______________________________
                            %
                            index_start=max(index_t3);
                            index_end=max(index_t4);
                            x_s=time(index_start:index_end);
                            x_origin=x_s(1);
                            x_s=x_s-x_origin;
                            y_s=value(index_start:index_end);
                            y_origin=y_s(1); y_origin=0;
                            y_s=y_s-y_origin;
                            t0=t0-x_origin;t1=t1-x_origin;t2=t2-x_origin;t3=t3-x_origin;t4=t4-x_origin; tf=tf-x_origin;
                            IsR_falloff_fixed=Vo+IsRf_vector(jack);
                            save(strcat(Analyzed_Data_folder,'/Oligomysin/t_f_temp','.mat'),'tf','t1','t2','t3','t4','IsR_falloff_fixed','Vo','V3','V2','V1')
                            %
                            if do_fix_V1V2V3_for_fitting==1
                                ft = fittype('piecewise_f_v27_Oligomysin_IsRfree_use_t3t4(x,IsR,b,b_f)');
                                % ft = fittype('piecewise_f_v26_Control_IsRfree_use_t1t2_rawV1V2V3(x,IsR,b,b_f)');
                                %ft = fittype('piecewise_f_v24_Control_IsRfree_use_rawV1V2V3(x,IsR,b,b_f)');
                            else
                                %ft = fittype('piecewise_f_v24_Control_IsRfree_make_up_V1V2V3(x,IsR,b,b_f)');
                                disp('Wrong')
                                return
                            end
                            %     ft = fittype('piecewise_f_v19_Control(x,b,b_f,d)');
                            [f gof output]=fit(x_s,y_s,ft,'Startpoint',[185 0.30 0.35]);
                            %
                            %
                            coeffs= coeffvalues(f);
                            %a=I_pump_R_mean_STLC;
                            b_coeffs2=coeffs(2);
                            b_f=coeffs(3);
                            a_coeffs1=coeffs(1);
                            c=IsR_falloff_fixed; %a*d*b/b_f;
                            d=c/a*b_f/b; %d=coeffs(3);
                            Rsqred_t3t4=gof.rsquare;
                            ci = confint(f); conf_b_f=ci(:,3);
                            N_t3t4=length(x_s);
                            %d=E_dep_Ebat;
                            %$c=0;
                            clear y_model_fit_t3t4
                            for kij=1:length(x_s)
                                %
                                if do_fix_V1V2V3_for_fitting==1
                                    y_model_fit_t3t4(kij)=piecewise_f_v27_Oligomysin_IsRfree_use_t3t4(x_s(kij),a_coeffs1,b_coeffs2,b_f)+y_origin;
                                else
                                    %    y_model_fit_t3t4(kij)=piecewise_f_v24_Control_IsRfree_make_up_V1V2V3(x_s(kij),a,b,b_f)+y_origin;
                                    disp('Wrong')
                                    return
                                end
                            end
                            %
                            t0=t0+x_origin;
                            t1=t1+x_origin;
                            t2=t2+x_origin;
                            t3=t3+x_origin;
                            t4=t4+x_origin;
                            tf=tf+x_origin;
                            x_s_t3t4=x_s+x_origin;
                            %
                            if do_save_plots==1;
                                figure(4);
                                if jiki<length(split_array)
                                    %set(gcf,'Visible','off')
                                else
                                    %set(gcf,'Visible','on')
                                end
                                subplot(4,3,jiki),plot(time,value,'o','MarkerFaceColor','m','MarkerEdgeColor','none')
                                hold on
                                plot(x_s_t3t4,y_model_fit_t3t4,'-k','Linewidth',2)
                                plot(x_s_t1t2,y_model_fit_t1t2,'-k','Linewidth',2)
                                range_ts=[120 200];
                                lh=range_ts(1)+5;
                                text(t0,lh,'t_0','HorizontalAlignment','center')
                                text(t1,lh,'t_1','HorizontalAlignment','center')
                                text(t2,lh,'t_2','HorizontalAlignment','center')
                                text(t3,lh,'t_3','HorizontalAlignment','center')
                                text(t4,lh,'t_4','HorizontalAlignment','center')
                                text(tf,range_ts(2)-5,'t_f','HorizontalAlignment','center')
                                plot([tf tf],range_ts,'--r')
                                h_fill01=fill([t0 t0 t1 t1],[range_ts(1) range_ts(2) range_ts(2) range_ts(1)],'r');
                                set(h_fill01,'facealpha',.025);uistack(h_fill01,'bottom');set(h_fill01,'EdgeColor','none')
                                h_fill12=fill([t1 t1 t2 t2],[range_ts(1) range_ts(2) range_ts(2) range_ts(1)],'r');
                                set(h_fill12,'facealpha',.05);uistack(h_fill12,'bottom');set(h_fill12,'EdgeColor','none')
                                h_fill23=fill([t2 t2 t3 t3],[range_ts(1) range_ts(2) range_ts(2) range_ts(1)],'b');
                                set(h_fill23,'facealpha',.025);uistack(h_fill23,'bottom');set(h_fill23,'EdgeColor','none')
                                h_fill34=fill([t3 t3 t4 t4],[range_ts(1) range_ts(2) range_ts(2) range_ts(1)],'b');
                                set(h_fill34,'facealpha',.05);uistack(h_fill34,'bottom');set(h_fill34,'EdgeColor','none')
                                
                                x_offset=-0.95;
                                text(mean(time)+x_offset,175+20,strcat('I_sR_s_p_i_k_e=',num2str(a)),'Fontsize',7)
                                %text(mean(time)+x_offset,175+14,strcat('I_bR_s_p_i_k_e=',num2str(I_base_R_mean_STLC)),'Fontsize',7)
                                text(mean(time)+x_offset,175+14.0,strcat('RC_s_p_i_k_e=',num2str(1/b)),'Fontsize',7)
                                text(mean(time)+x_offset,175+8.0,strcat('R^2_s_p_i_k_e=',num2str(Rsqred_t1t2)),'Fontsize',7)
                                text(mean(time)+x_offset,175+2.0,strcat('RC_f_a_l_l_-_o_f_f=',num2str(1/b_f)),'Fontsize',7)
                                text(mean(time)+x_offset,175-4.0,strcat('R^2_f_a_l_l_-_o_f_f=',num2str(Rsqred_t3t4)),'Fontsize',7)
                                text(mean(time)+x_offset,175-10,strcat('I_dR_f_a_l_l_-_o_f_f=',num2str(IsR_falloff_fixed)),'Fontsize',7)
                                text(mean(time)+x_offset,175-16.0,strcat('Start Slope=',num2str(picked_start_slope),'^o'),'Fontsize',7)
                                text(mean(time)+x_offset,175-22.0,strcat('Split%=',num2str(split_factor_t2*100)),'Fontsize',7)
                            end
                            %
                            % Do fall-off
                            %
                            Rsquared_t1t2(jiki)=Rsqred_t1t2;
                            Rsquared_t3t4(jiki)=Rsqred_t3t4;
                            N_t3t4_vector(jiki)=N_t3t4;
                            N_t1t2_vector(jiki)=N_t1t2;
                            IsR_spike_vector(jiki)=a;
                            IsR_fall_vector(jiki)=IsR_falloff_fixed;
                            RC_spike_vector(jiki)=1/b;
                            RC_fall_vector(jiki)=1/b_f;
                            Conf_RC_spike_vector(jiki,:)=conf_b;
                            Conf_RC_fall_vector(jiki,:)=conf_b_f;
                            x_origin_vector(jiki)=x_origin;
                            Split_vector(jiki)=split_array(jiki);
                            assignin('base',strcat('value_vector_',num2str(jiki)),value);
                            assignin('base',strcat('time_vector_',num2str(jiki)),time);
                            assignin('base',strcat('y_model_fit_t1t2_vector_',num2str(jiki)),y_model_fit_t1t2);
                            assignin('base',strcat('y_model_fit_t3t4_vector_',num2str(jiki)),y_model_fit_t3t4);
                            assignin('base',strcat('x_s_t1t2_vector_',num2str(jiki)),x_s_t1t2);
                            assignin('base',strcat('x_s_t3t4_vector_',num2str(jiki)),x_s_t3t4);
                            assignin('base',strcat('t0_vector_',num2str(jiki)),t0);
                            assignin('base',strcat('t1_vector_',num2str(jiki)),t1);
                            assignin('base',strcat('t2_vector_',num2str(jiki)),t2);
                            assignin('base',strcat('t3_vector_',num2str(jiki)),t3);
                            assignin('base',strcat('t4_vector_',num2str(jiki)),t4);
                            assignin('base',strcat('tf_vector_',num2str(jiki)),tf);
                            %
                            N_datasets_valid=length(Rsquared_t1t2);
                            for kikiki=1:N_datasets_valid
                                value_matrix(:,kikiki)=evalin('base', strcat('value_vector_',num2str(kikiki)));
                                time_matrix(:,kikiki)=evalin('base', strcat('time_vector_',num2str(kikiki)));
                                t0_matrix(:,kikiki)=evalin('base', strcat('t0_vector_',num2str(kikiki)));
                                t1_matrix(:,kikiki)=evalin('base', strcat('t1_vector_',num2str(kikiki)));
                                t2_matrix(:,kikiki)=evalin('base', strcat('t2_vector_',num2str(kikiki)));
                                t3_matrix(:,kikiki)=evalin('base', strcat('t3_vector_',num2str(kikiki)));
                                t4_matrix(:,kikiki)=evalin('base', strcat('t4_vector_',num2str(kikiki)));
                                tf_matrix(:,kikiki)=evalin('base', strcat('tf_vector_',num2str(kikiki)));
                            end
                            %
                            
                            % value_matrix(jiki,:)=value;
                            % y_model_fit_t1t2_matrix(jiki,:)=y_model_fit_t1t2;
                            % x_s_matrix(jiki,:)=x_s;
                            if jiki==2
                                if do_slope_correction==1
                                    BaseSlopeDecision='YES';
                                else
                                    BaseSlopeDecision='NO';
                                end
                                if do_save_plots==1;
                                    title(strcat('Vo=',num2str(Vo_forced),'| c_2=',num2str(c2_exp),' | Data Oligomysin #',num2str(j),'|',name,'| N=',num2str(N_interpolation_points),'| Baseline Slope Correction:',BaseSlopeDecision,'| Smooth \Deltat=',num2str(minutes_smooth(1)),'min |', 'Slopes (start/end) ^o',num2str(picked_start_slope),'/',num2str(end_slope),'|I_s_R_f=',num2str(IsR_falloff_fixed)),'Fontsize',12)
                                end
                            end
                        end
                    end
                    %
                    %   Derive comparison for t1 to t2
                    Comparison=Rsquared_t1t2;
                    IsR_limit=log(1.472)/c2_exp+V_Control_array(iloop_VC)+35; %200;
                    indices_above_limit=find(IsR_spike_vector>IsR_limit);
                    indices_below_limit=find(IsR_spike_vector<=IsR_limit);
                    Comparison(indices_above_limit)=0.001:0.001:0.001*length(indices_above_limit);
                    Comparison_t1t2=Comparison(1:N_datasets_valid);
                    Rsquared_corrected=Comparison;
                    index_max=min(find(Comparison==max(Comparison))); %index_max=5; for 110
                    index_1st=index_max;
                    if do_save_plots==1;
                        subplot(4,3,index_1st),text(mean(time)+x_offset,135,strcat('1st best fit for t_1,t_2'),'Color','red')
                    end
                    Comparison(index_1st)=0;
                    index_2nd=min(find(Comparison==max(Comparison))); %index_max=5; for 110
                    if do_save_plots==1;
                        subplot(4,3,index_2nd),text(mean(time)+x_offset,135,strcat('2nd best fit for t_1,t_2'),'Color','red')
                    end
                    Comparison(index_2nd)=0;
                    index_3rd=min(find(Comparison==max(Comparison))); %index_max=5; for 110
                    if do_save_plots==1;
                        subplot(4,3,index_3rd),text(mean(time)+x_offset,135,strcat('3rd best fit for t_1,t_2'),'Color','red')
                    end
                    Comparison(index_3rd)=0;
                    if do_save_plots==1;
                        for kijik=1:length(indices_above_limit)
                            subplot(4,3,indices_above_limit(kijik)),text(mean(time)+x_offset+1.5-1,190-5.0-10,strcat('REJECTED'),'Color','red')
                        end
                    end
                    %
                    %   Derive comparison for t3 to t4
                    Comparison=Rsquared_t3t4;
                    Comparison_t3t4=Comparison;
                    Rsquared_corrected=Comparison;
                    index_max=find(Comparison==max(Comparison)); %index_max=5; for 110
                    index_1st=index_max;
                    if do_save_plots==1;
                        subplot(4,3,index_1st),text(mean(time)+x_offset+1.25,135,strcat('1st best fit for t_3,t_4'),'Color','blue')
                    end
                    Comparison(index_1st)=0;
                    index_2nd=find(Comparison==max(Comparison)); %index_max=5; for 110
                    if do_save_plots==1;
                        subplot(4,3,index_2nd),text(mean(time)+x_offset+1.25,135,strcat('2nd best fit for t_3,t_4'),'Color','blue')
                    end
                    Comparison(index_2nd)=0;
                    index_3rd=find(Comparison==max(Comparison)); %index_max=5; for 110
                    if do_save_plots==1;
                        subplot(4,3,index_3rd),text(mean(time)+x_offset+1.25,135,strcat('3rd best fit for t_3,t_4'),'Color','blue')
                    end
                    Comparison(index_3rd)=0;
                    %
                    %   Pick winner split
                    Rsquared_mean=(Comparison_t3t4+Comparison_t1t2)/2;
                    index_optimum=find(Rsquared_mean==max(Rsquared_mean));
                    Rsquared=Rsquared_mean(index_optimum);
                    if do_save_plots==1;
                        subplot(4,3,index_optimum),text(mean(time)+x_offset+1.25,170,strcat('Best fit overall'),'Color','black')
                        text(mean(time)+x_offset+1.25,164,strcat('R^2_m_e_a_n=',num2str(Rsquared)),'Fontsize',7)
                        
                        figure(4);
                        subplot(4,3,12),yyaxis left, plot(split_array(1:length(Rsquared_t1t2))*100,Rsquared_t1t2,'-or')
                        set(gca,'Ylim',[0.5 1])
                        ax1 = gca;
                        ax1.YColor = 'r';
                        hold on
                        xlabel('Split (%)')
                        ylabel('R^2_s_p_i_k_e')
                        yyaxis right, plot(split_array(1:length(Rsquared_t3t4))*100,Rsquared_t3t4,'-ob')
                        ax2 = gca;
                        ax2.YColor = 'b';
                        ylabel('R^2_f_a_l_l_-_o_f_f')
                        set(gcf, 'Units', 'Normalized', 'OuterPosition', [0 0 0.9 0.9]);
                    end
                    specific_folder=strcat('Datac2',num2str(c2_exp),'VC',num2str(V_Control_array(iloop_VC)),'/');
                    Result_png_subfolder=strcat(Result_png_folder,specific_folder,'Dataset',num2str(j));
                    mkdir(Result_png_subfolder)
                    if do_save_plots==1;
                        saveas(gcf,strcat(Result_png_subfolder,'\','Data Oligomysin #',num2str(j),'.png'));
                        fig=gcf;
                        print('-bestfit',strcat(Result_png_subfolder,'\','Data Oligomysin #',num2str(j)),'-dpdf');
                        
                        
                    end
                    %
                    clear y_model_fit_t1t2 x_s y_s x_origin y_origin time value ft
                    %
                    %  Evaluate key values
                    x_s_t1t2=evalin('base', strcat('x_s_t1t2_vector_',num2str(index_optimum)));
                    x_s_t3t4=evalin('base', strcat('x_s_t3t4_vector_',num2str(index_optimum)));
                    y_model_fit_t1t2=evalin('base', strcat('y_model_fit_t1t2_vector_',num2str(index_optimum)));
                    y_model_fit_t3t4=evalin('base', strcat('y_model_fit_t3t4_vector_',num2str(index_optimum)));
                    %
                    mass=num(1:index_mit,1);
                    TMRE_div_mass=num(1:index_mit,3);
                    time_from_division=num(1:index_mit,4);
                    TMRE_div_mass_norm=v(1:index_mit,5);
                    Split=split_array(index_max);
                    x_origin=x_origin_vector(index_max);
                    value=evalin('base', strcat('value_vector_',num2str(index_max)));
                    time=evalin('base', strcat('time_vector_',num2str(index_max)));
                    save(strcat(Result_png_subfolder,'/','Data Oligomysin #',num2str(j),'.mat'),'value','time','TMRE_div_mass','TMRE_div_mass_norm',...
                        'time_from_division','tf','Split','index_t0','index_t1','index_t2',...
                        'index_t3','index_t4','t0','t1','t2','t3','t4','name','comment','x_origin','x_s_t1t2','x_s_t3t4','y_model_fit_t1t2','y_model_fit_t3t4','Split','Split_vector',...
                        'picked_start_slope','IsR_falloff_fixed','RC_spike_vector','RC_fall_vector','Rsquared_t1t2','Rsquared_t3t4','index_optimum',...
                        'Rsquared_corrected','IsR_spike_vector','IsR_fall_vector','IsR_fall_vector','split_array','lin_decrease','lin_increase','indices_above_limit',...
                        'value_matrix','time_matrix','t0_matrix','t1_matrix','t2_matrix','t3_matrix','t4_matrix','tf_matrix')
                end
                %
                %___________2.10 Save_________________________________________________
                %
                %    IsRf_vector=-1; %:1:1; %-3:1:3;
                %    for jack=1:length(IsRf_vector)
                %    load(strcat(Result_png_subfolder,'/',name_prefix,'File_',num2str(j),'IsR_',num2str(IsRf_vector(jack)),'.mat'))
                %    IR_mean=0; %-5.1694;
                %    IR_std=2*5.7;
                %    Penalty_Pick=exp(-((IsRf_vector(jack)-IR_mean).^2)/IR_std^2);
                %    Penalty_vector(jack)= R_sq*Penalty_Pick;
                %    end
                %    index_optimum=find(Penalty_vector==max(Penalty_vector));
                %    file_optimum=load(strcat(Result_png_subfolder,'/',name_prefix,'File_',num2str(j),'IsR_',num2str(IsRf_vector(index_optimum)),'.mat'));
                %    strcat(Result_png_subfolder,'/File_',num2str(j),'IsR_',num2str(IsRf_vector(index_optimum)),'.mat')
                %    save(strcat(Analyzed_Data_folder,'/Control/File_',num2str(j)),'file_optimum')
                %    save(strcat(Result_png_subfolder,'/',name_prefix,'File_',num2str(j),'| optimum.mat'),'file_optimum')
                %
                clear value y_model_fit_t1t2 y_model_fit_t3t4 time v_preslope Penalty_vector Rsquared indices_above_limit
                clear value_matrix time_matrix t0_matrix t1_matrix t2_matrix t3_matrix t4_matrix tf_matrix
                clear x_s_t1t2 x_s_t3t4 Rsquared_t1t2 Rsquared_t3t4 penalty Comparison Comparison_t1t2 Comparison_t3t4
                close all
            end
        end
        %
        %__________________________________________________________
        %
        %
        %                     2. Plot Oligomysin data
        %
        %__________________________________________________________
        %
        %
        % Oligomysin
        if do_plot_Oligomysin_data==1
            %
            % New Oligomysin with RC at fall-off used for linear drop
            array_Oligomysin=[1 2:4 6:7 9:13 15 16 17 18:21 23:28 29:30 32:35 36:38];
            clear name_array
            N_Oligomysin_data=length(array_Oligomysin);
            N_Oligomysin_data=length(array_Oligomysin);
            for kki=1:N_Oligomysin_data
                j=array_Oligomysin(kki);
                %
                Result_png_subfolder=strcat(Result_png_folder,'Dataset',num2str(j));
                current_file=load(strcat(Result_png_subfolder,'/','Data Oligomysin #',num2str(j),'.mat'));
                name=current_file.name;
                index=current_file.index_optimum;
                name_array{kki}=strcat('#',num2str(j),'|',name);
                Vector_temp=current_file.RC_spike_vector; RC_s(kki)=Vector_temp(index);
                Vector_temp=current_file.RC_fall_vector; RC_f(kki)=Vector_temp(index);
                Vector_temp=current_file.Rsquared_t1t2; Rsq_s(kki)=Vector_temp(index);
                Vector_temp=current_file.Rsquared_t3t4; Rsq_f(kki)=Vector_temp(index);
                Vector_temp=current_file.IsR_spike_vector; IsR(kki)=Vector_temp(index);
                Vector_temp=current_file.Rsquared_t1t2; Rst1t2(kki)=Vector_temp(index);
                Vector_temp=current_file.Rsquared_t3t4; Rst3t4(kki)=Vector_temp(index);
                Vector_temp=current_file.Split_vector;  Split(kki)=Vector_temp(index);
                %
                %
            end
            range=find(IsR<200);
            array_Oligomysin=array_Oligomysin(range);
            N_Oligomysin_Data=length(range);
            MEAN_SFF=mean(RC_s(range));
            STD_SFF=std(RC_s(range));
            MEAN_FFF=mean(RC_f(range));
            STD_FFF=std(RC_f(range));
            MEAN_IsR=mean(IsR(range));
            STD_IsR=std(IsR(range));
            MEAN_Split=mean(Split(range));
            STD_Split=std(Split(range));
            Rsq=(Rst1t2(range)+Rst3t4(range))/2;
            MEAN_Rsq=mean(Rsq);
            STD_Rsq=std(Rsq);
            %
            figure(1);
            subplot(3,1,1)
            histogram(RC_s(range),15)
            xlabel('RC_s_p_i_k_e(h)')
            title(strcat('R_s_p_i_k_e^CC','\mu=',num2str(MEAN_SFF),'\sigma=',num2str(STD_SFF)))
            subplot(3,1,2)
            histogram(RC_f(range),15)
            xlabel('RC_f_a_l_l-_o_f_f(h)')
            title(strcat('R_f_a_l_l_o_f_f^CC','\mu=',num2str(MEAN_FFF),'\sigma=',num2str(STD_FFF)))
            subplot(3,1,3)
            histogram(IsR(range),15)
            xlabel('IsR(AOhm)')
            title(strcat('IsR^CC','\mu=',num2str(MEAN_IsR),'\sigma=',num2str(STD_IsR)))
            set(gcf,'units','normalized','outerpos',[0 0 1.0 0.9]);
            saveas(gcf,strcat(Result_png_folder,'Histograms_RC_spike&fall-off_IsR','.png'))
            %
            %________________Histograms & bars for RC, IsRfall-off_____________________
            %
            % FULL FIT
            N_Oligomysin_data
            figure(2);
            ha = tight_subplot(2,1,0.15,0.15,0.015);
            axes(ha(1)), bar_plot_RC_ALE=bar(range,RC_s(range));
            set(gca,'xtick',range,'xticklabel',name_array)
            xtickangle(90)
            ylim([0 0.5])
            title(strcat('R_s_p_i_k_e^CC','\mu=',num2str(MEAN_SFF),'\sigma=',num2str(STD_SFF)))
            axes(ha(2)), bar_plot_RC_AL=bar(range,RC_f(range));
            set(gca,'xtick',range,'xticklabel',name_array)
            xtickangle(90)
            ylim([0 0.5])
            title(strcat('R_f_a_l_l_o_f_f^CC','\mu=',num2str(MEAN_FFF),'\sigma=',num2str(STD_FFF)))
            % Coloring
            color_vector=jet(N_data_sets);
            bar_plot_RC_ALE.FaceColor = 'flat';
            bar_plot_RC_AL.FaceColor = 'flat';
            for k = 1:N_Oligomysin_Data
                bar_plot_RC_ALE.CData(k,:) = color_vector(Class_vector(array_Oligomysin(k)),:);
                bar_plot_RC_AL.CData(k,:) = color_vector(Class_vector(array_Oligomysin(k)),:);
            end
            %
            set(gcf,'units','normalized','outerpos',[0 0 1.0 0.9]);
            saveas(gcf,strcat(Result_png_folder,'Bar_Plot_RC_spike&fall-off','.png'))
            %
            %
            %________________Histograms & bars for RC, IsRfall-off_____________________
            %
            %
            figure(3);
            ha_2 = tight_subplot(2,1,0.2,0.1,0.015);
            axes(ha_2(1)), histogram(100*Split(range),10)
            title(strcat('a) Split(%), Mean:',num2str(MEAN_Split),' | Std:',num2str(STD_Split)))
            xlabel('Split(%)')
            axes(ha_2(2)), histogram(Rsq,10)
            title(strcat('a) R-squared, Mean:',num2str(MEAN_Rsq),' | Std:',num2str(STD_Rsq)))
            xlabel('R-squared')
            set(gcf,'units','normalized','outerpos',[0 0 0.5 0.9]);
            saveas(gcf,strcat(Result_png_folder,'Histograms_Split_Rsq','.png'))
            %
            figure(4);
            ha_2 = tight_subplot(2,1,0.2,0.1,0.015);
            axes(ha_2(1)), bar_plot_Split=bar(range,100*Split(range));
            set(gca,'xtick',range,'xticklabel',name_array)
            xtickangle(90)
            title('Split(%)')
            axes(ha_2(2)), bar_plot_Rsq=bar(range,Rsq);
            set(gca,'xtick',range,'xticklabel',name_array)
            xtickangle(90)
            %
            % Coloring
            color_vector=jet(N_data_sets);
            bar_plot_Split.FaceColor = 'flat';
            bar_plot_Rsq.FaceColor = 'flat';
            for k = 1:N_Oligomysin_Data
                bar_plot_Split.CData(k,:) = color_vector(Class_vector(array_Oligomysin(k)),:);
                bar_plot_Rsq.CData(k,:) = color_vector(Class_vector(array_Oligomysin(k)),:);
            end
            title('R_sq')
            set(gcf,'units','normalized','outerpos',[0 0 1.0 0.8]);
            saveas(gcf,strcat(Result_png_folder,'Bars_Split_Rsq','.png'))
            %
            %_____________Figure 3-[based on data]: Separate Plots_____________________
            %
            %
            figure(5);
            legend_vector=comment_name;
            for k=1:N_data_sets+1
                legend_null_vector{k}='';
            end
            colormap(jet(N_data_sets))
            c=colorbar;
            for k=1:length(c.TickLabels)
                k
                c.TickLabels{k} = '';
            end
            c.TickLabels(1:2:end) = legend_vector;
            set(gcf,'units','normalized','outerpos',[0 0 0.9 0.5]);
            saveas(gcf,strcat(Result_png_folder,'Legend_Colorbar','.png'))
            %
            %_____________Figure 4-[based on data]: Separate Plots_____________________
            %
            %
            %________________Plot data sets separately_____________________
            %
            %
            N_plots_per_figure=9;
            N_figures=ceil(N_Oligomysin_Data/N_plots_per_figure);
            %
            for j=1:N_figures
                figure(6+j)
                for i=1:N_plots_per_figure
                    if N_plots_per_figure*(j-1)+i<=N_Oligomysin_Data
                        k=array_Oligomysin(N_plots_per_figure*(j-1)+i)
                        load(strcat(Result_png_folder,'Dataset',num2str(k),'/','Data Oligomysin #',num2str(k),'.mat'));
                        plot(time,value,'ok','MarkerfaceColor','m','MarkeredgeColor','none')
                        hold on
                        plot(time,150*ones(length(time),1),'--k')
                        plot(x_s_t1t2,y_model_fit_t1t2,'-k','Linewidth',2)
                        hold on
                        plot(x_s_t3t4,y_model_fit_t3t4,'-k','Linewidth',2)
                        text(-5.5,195,strcat(comment_name(Class_vector(k))),'LineStyle','-','EdgeColor',color_vector(Class_vector(k),:))
                        text(-5.5,190,strcat('#',num2str(k),'|',name))
                        text(-5.5,182.5,strcat('I_sR_s_p_i_k_e=',num2str(I_pump_R),'|', 'RC_s_p_i_k_e=',num2str(RC_spike_vector(index_optimum))))
                        text(-5.5,175,strcat('I_sR_f_a_l_l_-_o_f_f=',num2str(I_reve_R),' |', 'RC_f_a_l_l_-_o_f_f=',num2str(RC_fall_vector(index_optimum))))
                        text(-5.5,167.5,strcat('R^2=',num2str(R_sq)))
                        text(-5.5,160.0,strcat('\Deltat_l_i_n_e_a_r _s_l_o_p_e(min)=',num2str(10)))
                        text(-5.5,152.5,strcat('Split=',num2str(Split*100),'%'))
                        text(-5.5,145.0,strcat('Start Slope=',num2str(picked_start_slope),'^o'))
                        set(gca,'YLim',[130 200],'XLim',[-6 0])
                    else
                        break
                    end
                end
                set(gcf,'units','normalized','outerpos',[0 0 0.9 0.9]);
                saveas(gcf,strcat(Result_png_folder,'Oligomysin_Set',num2str(j),'.png'))
            end
            %
            %
            %
            close all
        end
        %
        %
        %
        if do_force_values==1;
            return
        end
    end
end
