# Supplementary material for: Monitoring and modeling of lymphocytic leukemia cell bioenergetics reveals decreased ATP synthesis during cell division
Source: Nat Commun. 2020 Oct 5;11:4983. doi: 10.1038/s41467-020-18769-y (PMC7536222; doi:10.1038/s41467-020-18769-y)
Supplement: Supplementary file 3 — Electrical circuit analysis code [file 41467_2020_18769_MOESM3_ESM.zip › RC_fitting_code_to_data_v2/SubCodes/piecewise_f_v27_Oligomysin_IsRfree_use_t3t4.m]

function y = piecewise_f_v27_Oligomysin_IsRfree_use_t3t4(x,IsR,b,b_f)
%
%
general_path='Raw Data/';
Analyzed_Data='Analyzed_Data';
Analyzed_Data_folder=strcat(Analyzed_Data);
load(strcat(Analyzed_Data_folder,'/Oligomysin/t_f_temp','.mat'))
y = zeros(size(x));
IdR=IsR_falloff_fixed;
Dt32=t3-t2;
%
for i = 1:length(x)  
    if x(i)<=t1
        y(i) = ((IsR-Vo*b_f/b)/b/t1-Vo*b_f/b)*(exp(-x(i)*b)-1)+Vo*exp(-x(i)*b)+(IsR-Vo*b_f/b)*x(i)/t1;
    elseif t1<x(i) && x(i)<=t2
        y(i) = (V1-IsR)*exp(-(x(i)-t1)*b)+IsR;
    elseif t2<x(i) && x(i)<=t3
        y(i) = (V2+...
                -1/Dt32/b_f*(IsR*b/b_f-IdR)-IsR*b/b_f)*exp(-(x(i)-t2)*b_f)+...
                +1/Dt32/b_f*(IsR*b/b_f-IdR)+(t3*IsR*b/b_f-t2*IdR)/Dt32+...
                +1/Dt32*(IdR-IsR*b/b_f)*x(i);
    elseif t3<x(i) && x(i)<=t4
        y(i) = (V3-IdR)*exp(-(x(i)-t3)*b_f)+IdR;
    else
        disp('Something is wrong - code stops')
        return
    end
end
end
