# Supplementary material for: Monitoring and modeling of lymphocytic leukemia cell bioenergetics reveals decreased ATP synthesis during cell division
Source: Nat Commun. 2020 Oct 5;11:4983. doi: 10.1038/s41467-020-18769-y (PMC7536222; doi:10.1038/s41467-020-18769-y)
Supplement: Supplementary file 3 — Electrical circuit analysis code [file 41467_2020_18769_MOESM3_ESM.zip › RC_fitting_code_to_data_v2/SubCodes/Raw Data/Data_Control_cells.xlsx]

## Sheet: 0912
Mass	Time	TMRE/Mass	Time from division
127.333	12.3145	0.001	-3.00716
127.489	12.3516	0.00104	-2.97006
127.681	12.3888	0.00106	-2.93283
127.795	12.4261	0.00104	-2.89551
127.928	12.4633	0.00108	-2.85835
128.039	12.5006	0.00104	-2.82106
128.179	12.5376	0.00102	-2.78406
128.347	12.5747	0.00105	-2.74698
128.47	12.6116	0.00104	-2.70998
128.688	12.6485	0.00102	-2.67316
128.741	12.6851	0.00104	-2.63657
128.974	12.7219	0.00101	-2.59976
129.077	12.7584	0.000987493	-2.5632
129.233	12.7952	0.000977126	-2.52641
129.341	12.8321	0.000979125	-2.48954
129.449	12.869	0.000988923	-2.45262
129.604	12.9056	0.00102	-2.41605
129.721	12.9422	0.00094946	-2.37943
129.869	12.9789	0.000954707	-2.34277
129.974	13.0156	0.000950528	-2.30601
130.131	13.0523	0.000967352	-2.26935
130.254	13.0891	0.000984756	-2.23257
130.427	13.1257	0.000992894	-2.19593
130.527	13.1627	0.000992319	-2.15896
130.685	13.1994	0.000956479	-2.12223
130.816	13.2363	0.000966513	-2.0853
130.939	13.2729	0.000977551	-2.04868
131.124	13.3095	0.000972256	-2.01216
131.251	13.346	0.000967946	-1.97568
131.356	13.3824	0.000984789	-1.93922
131.5	13.4192	0.000980466	-1.90241
131.637	13.456	0.000958443	-1.86562
131.831	13.492	0.000965541	-1.82959
131.917	13.5288	0.00104	-1.79288
132.09	13.5653	0.000994869	-1.75638
132.32	13.6016	0.00101	-1.72006
132.598	13.6381	0.00101	-1.68354
132.937	13.6748	0.00108	-1.6468
133.378	13.7116	0.00117	-1.61001
133.666	13.7486	0.00123	-1.57299
133.9	13.786	0.00127	-1.53561
134.173	13.8234	0.00128	-1.49823
134.534	13.8602	0.00123	-1.46148
134.739	13.8969	0.00126	-1.42474
134.944	13.934	0.00126	-1.38762
135.096	13.971	0.00134	-1.35064
135.071	14.008	0.00131	-1.31365
134.917	14.0446	0.00119	-1.27705
133.858	14.0811	0.00105	-1.24053
133.757	14.1179	0.000995106	-1.20376
133.499	14.1542	0.000950401	-1.16742
133.617	14.191	0.000877675	-1.13059
133.629	14.227	0.000921281	-1.0946
133.228	14.2633	0.00086435	-1.05836
133.301	14.3006	0.000867904	-1.02102
133.091	14.3366	0.000907024	-0.98503
133.341	14.372	0.000881448	-0.94964
133.392	14.4084	0.000877379	-0.91325
133.455	14.4455	0.000840149	-0.87609
133.332	14.4826	0.000860412	-0.839
133.559	14.5198	0.000853927	-0.80185
133.452	14.5573	0.000853897	-0.76435
133.95	14.5942	0.000854146	-0.72742
133.877	14.6313	0.000890368	-0.69031
133.681	14.6677	0.000879736	-0.65392
133.91	14.7045	0.000916101	-0.61714
134.176	14.7418	0.000904216	-0.57986
134.305	14.7784	0.000909055	-0.54327
134.081	14.8153	0.000918348	-0.5063
134.012	14.8517	0.000937925	-0.46996
134.495	14.8877	0.000963923	-0.4339
134.847	14.9245	0.00098542	-0.39711
134.361	14.9603	0.000979695	-0.36132
134.617	14.9962	0.000971964	-0.32538
133.11	15.033	0.000990389	-0.28865
132.293	15.0695	0.000970534	-0.25217
134.246	15.1055	0.000977243	-0.21615
134.553	15.1419	0.000986987	-0.17969
133.972	15.2141	0.000960606	-0.10753
133.512	15.2506	0.000981493	-0.07103
63.1863	15.3216	0.000936365	0
63.318	15.359	0.000926182	0.03734
63.352	15.3958	0.000931421	0.07419
63.4023	15.4326	0.000941147	0.11097
63.3941	15.4708	0.00095074	0.14917
63.4671	15.5452	0.000920521	0.22362
63.4798	15.5828	0.000959037	0.26115
63.511	15.6201	0.000926851	0.29849
63.5553	15.6578	0.000945842	0.33622
63.5936	15.6961	0.000946515	0.37452
63.6071	15.7342	0.000942713	0.41254
63.7071	15.7718	0.000872168	0.45012
63.7029	15.8094	0.000923067	0.48779
63.7424	15.8466	0.000930426	0.52499
63.7919	15.8839	0.000932428	0.56228
63.8545	15.9215	0.000926813	0.5999
63.8667	15.959	0.000921194	0.63742
63.9503	15.9963	0.000923696	0.67466
63.9586	16.0335	0.000898381	0.71191
64.0271	16.072	0.000889029	0.75034
64.0728	16.1106	0.000871629	0.78896
64.0842	16.1485	0.000975262	0.8269
64.1899	16.186	0.000937477	0.86438
64.2291	16.2235	0.000942315	0.90189
64.3062	16.261	0.000945116	0.9394
64.3456	16.2991	0.000917284	0.97748
64.3691	16.3363	0.000898297	1.01469
64.4789	16.3744	0.000843842	1.0528
64.4543	16.4122	0.000892941	1.0906
64.5758	16.4503	0.000831567	1.12864

## Sheet: 0914
Mass	Time	TMRE/Mass	Time from division
126.255	2.37537	0.000818864	-3.00397
126.77	2.4252	0.000797341	-2.95414
127.185	2.47505	0.000765425	-2.90429
127.688	2.52554	0.000794085	-2.8538
128.116	2.57615	0.0007807	-2.80319
128.479	2.6254	0.000818951	-2.75394
129.046	2.67479	0.000808619	-2.70455
129.43	2.72429	0.000777537	-2.65505
129.836	2.77439	0.000772912	-2.60495
130.348	2.82436	0.000797754	-2.55498
130.852	2.87493	0.000851669	-2.50441
131.299	2.92466	0.000774772	-2.45468
131.74	2.97356	0.000755987	-2.40578
132.301	3.02325	0.000798275	-2.35609
132.782	3.07268	0.000799311	-2.30666
133.271	3.12207	0.000792524	-2.25727
133.746	3.1718	0.000790954	-2.20754
134.237	3.22137	0.000780055	-2.15797
134.828	3.27079	0.000789763	-2.10855
135.326	3.32026	0.000784987	-2.05908
135.879	3.36983	0.000771794	-2.00951
136.382	3.41917	0.000772651	-1.96017
136.953	3.46856	0.000776356	-1.91078
137.545	3.51748	0.000817637	-1.86186
138.157	3.56713	0.000796915	-1.81221
139.093	3.61672	0.00093319	-1.76262
139.77	3.66564	0.00109	-1.7137
140.445	3.71492	0.00109	-1.66442
141.104	3.76451	0.00108	-1.61483
141.581	3.81368	0.0011	-1.56566
141.05	3.86419	0.00099798	-1.51515
140.308	3.91351	0.000930629	-1.46583
140.429	3.96249	0.000894835	-1.41685
140.665	4.0108	0.000805955	-1.36854
140.918	4.05904	0.000775532	-1.3203
140.329	4.10649	0.000772989	-1.27285
140.909	4.15621	0.000795479	-1.22313
140.569	4.20513	0.000803701	-1.17421
141.056	4.25418	0.000787092	-1.12516
141.852	4.30287	0.000749653	-1.07647
141.953	4.35166	0.000806883	-1.02768
142.207	4.40148	0.000749894	-0.97786
142.599	4.45067	0.000754034	-0.92867
143	4.4999	0.000777991	-0.87944
142.625	4.54904	0.00075711	-0.8303
143.538	4.59787	0.000785093	-0.78147
143.912	4.64692	0.000769108	-0.73242
144.48	4.69556	0.0007487	-0.68378
144.875	4.74501	0.000758107	-0.63433
145.341	4.79439	0.000788178	-0.58495
145.518	4.84308	0.000788197	-0.53626
146.029	4.89274	0.00080156	-0.4866
146.669	4.94159	0.000798923	-0.43775
146.193	4.99002	0.000836591	-0.38932
147.265	5.03872	0.00084397	-0.34062
147.16	5.08822	0.000841454	-0.29112
148.178	5.13626	0.000830878	-0.24308
146.792	5.1851	0.000875153	-0.19424
145.318	5.2337	0.000876907	-0.14564
148.323	5.2818	0.000872032	-0.09754
75.1729	5.37934	0.000819002	0
75.39	5.42913	0.000905496	0.04979
75.5431	5.47839	0.000825026	0.09905
75.6387	5.52773	0.000832966	0.14839
75.8564	5.57687	0.000873687	0.19753
76.0209	5.62628	0.00087616	0.24694
76.1917	5.67503	0.00083708	0.29569
76.39	5.72455	0.000883508	0.34521
76.5521	5.77436	0.000900005	0.39502
76.6577	5.82343	0.000906184	0.44409
76.7946	5.87237	0.000889242	0.49303
76.9885	5.92143	0.000855094	0.54209
77.1188	5.97008	0.000892572	0.59074
77.3209	6.01894	0.000808713	0.6396
77.4701	6.06765	0.000859362	0.68831
77.6138	6.11604	0.000864488	0.7367
77.8401	6.1654	0.000881054	0.78606
77.9621	6.21505	0.000883525	0.83571
78.0953	6.26354	0.000848234	0.8842
78.3256	6.3127	0.000910285	0.93336
78.4747	6.36169	0.000885806	0.98235
78.6005	6.41093	0.000861675	1.03159

## Sheet: 0919
Mass	Time	TMRE/Mass	Time from division
119.07	0.05152	0.000553287	-1.80022	0.883892
119.746	0.11389	0.000570876	-1.73785	0.911991
120.395	0.17794	0.000573833	-1.6738	0.916714
121.075	0.24023	0.000566047	-1.61151	0.904276
121.722	0.30257	0.00054084	-1.54917	0.864007
122.398	0.36513	0.000545214	-1.48661	0.870995
123.09	0.42729	0.000550683	-1.42445	0.879732
123.783	0.49046	0.000582632	-1.36128	0.930771
124.527	0.55267	0.000598501	-1.29907	0.956122
125.39	0.61486	0.000566346	-1.23688	0.904754
126.258	0.67707	0.00059461	-1.17467	0.949906
127.502	0.73923	0.000678893	-1.11251	1.08455
128.677	0.80204	0.000803695	-1.0497	1.28393
129.57	0.8652	0.00082388	-0.98654	1.31617
130.517	0.92779	0.000863784	-0.92395	1.37992
131.128	0.99058	0.000894332	-0.86116	1.42872
131.451	1.05342	0.000904035	-0.79832	1.44422
130.576	1.11536	0.000758005	-0.73638	1.21093
130.436	1.17691	0.000738835	-0.67483	1.18031
130.647	1.23883	0.000617442	-0.61291	0.986381
130.598	1.29943	0.000585012	-0.55231	0.934573
130.893	1.36075	0.000607954	-0.49099	0.971224
130.934	1.42271	0.00062876	-0.42903	1.00446
131.397	1.48482	0.000648786	-0.36692	1.03645
131.642	1.54624	0.0006399	-0.3055	1.02226
131.716	1.60711	0.000645659	-0.24463	1.03146
132.056	1.66828	0.000620787	-0.18346	0.991725
132.177	1.72975	0.000632406	-0.12199	1.01029
132.718	1.79079	0.000646496	-0.06095	1.0328
68.6729	1.85174	0.000632189	0	1.00994
68.6725	1.91319	0.000611948	0.06145	0.977604
68.9081	1.9753	0.000597246	0.12356	0.954117
69.1198	2.03754	0.000646616	0.1858	1.03299
69.3273	2.09978	0.000617335	0.24804	0.98621
69.7484	2.2234	0.000642601	0.37166	1.02657
69.9995	2.28571	0.000614115	0.43397	0.981066
70.2149	2.34714	0.000626856	0.4954	1.00142
70.4818	2.40894	0.000663148	0.5572	1.0594
70.7024	2.47122	0.000686217	0.61948	1.09625
71.0074	2.53285	0.000657683	0.68111	1.05067
71.2713	2.59504	0.000618008	0.7433	0.987285
71.5591	2.65681	0.00068043	0.80507	1.08701
71.8139	2.71906	0.000619938	0.86732	0.990369
72.0827	2.78061	0.000625078	0.92887	0.99858
72.3997	2.84183	0.000617104	0.99009	0.985841
72.715	2.90344	0.000657012	1.0517	1.0496

## Sheet: 0921
Mass	Time	TMRE/Mass	Time from division
107.795	1.95319	0.00267	-2.84847
108.154	2.01463	0.00272	-2.78703
108.531	2.07476	0.00263	-2.7269
108.974	2.13635	0.00269	-2.66531
109.408	2.19711	0.00284	-2.60455
109.873	2.25827	0.0026	-2.54339
110.279	2.3186	0.00265	-2.48306
110.734	2.379	0.00253	-2.42266
111.183	2.44027	0.00234	-2.36139
111.555	2.5007	0.00242	-2.30096
112.085	2.56144	0.0023	-2.24022
112.563	2.62182	0.0024	-2.17984
112.999	2.68212	0.00225	-2.11954
113.389	2.74332	0.00241	-2.05834
113.919	2.80431	0.00224	-1.99735
114.35	2.8647	0.00237	-1.93696
114.832	2.92564	0.00218	-1.87602
115.328	2.98654	0.00216	-1.81512
115.791	3.04725	0.00214	-1.75441
116.786	3.16795	0.00212	-1.63371
117.209	3.22851	0.00225	-1.57315
117.765	3.2893	0.00209	-1.51236
118.195	3.35055	0.00198	-1.45111
118.747	3.41086	0.00215	-1.3908
119.173	3.472	0.0021	-1.32966
119.729	3.5324	0.00208	-1.26926
120.376	3.59366	0.00209	-1.208
121.201	3.65398	0.00264	-1.14768
122.038	3.71483	0.00321	-1.08683
122.82	3.77554	0.00326	-1.02612
123.415	3.83607	0.00343	-0.96559
123.463	3.89662	0.00284	-0.90504
123.028	3.95651	0.00292	-0.84515
123.086	4.01742	0.00251	-0.78424
123.281	4.07819	0.00218	-0.72347
123.493	4.13856	0.00203	-0.6631
123.859	4.19889	0.00194	-0.60277
123.887	4.2592	0.00196	-0.54246
124.367	4.32031	0.00192	-0.48135
124.311	4.38043	0.00185	-0.42123
124.788	4.44062	0.00199	-0.36104
125.259	4.50081	0.00188	-0.30085
125.26	4.56098	0.00192	-0.24068
125.342	4.62099	0.00192	-0.18067
125.559	4.68116	0.00196	-0.1205
63.661	4.80166	0.00216	0
63.7662	4.8631	0.00218	0.06144
63.9759	4.92442	0.00217	0.12276
64.1023	4.98567	0.00219	0.18401
64.287	5.04643	0.00221	0.24477
64.4934	5.1083	0.00227	0.30664
64.6396	5.17016	0.00228	0.3685
64.8077	5.23161	0.0025	0.42995
64.9698	5.29335	0.00244	0.49169
65.2279	5.35456	0.00229	0.5529
65.4371	5.41623	0.00232	0.61457
65.7133	5.47825	0.00233	0.67659
65.914	5.53977	0.00234	0.73811
66.1746	5.60194	0.0024	0.80028
66.3685	5.66395	0.00213	0.86229
66.6103	5.72517	0.00246	0.92351
66.8308	5.78672	0.00223	0.98506
67.0653	5.84832	0.00227	1.04666

## Sheet: 0922
Mass	Time	TMRE/Mass	Time from division
103.911	2.10009	0.00209	-3.01769
103.979	2.13571	0.00224	-2.98207
104.2	2.17143	0.00229	-2.94635
105.657	2.20854	0.00208	-2.90924
106.15	2.24616	0.00201	-2.87162
106.21	2.2849	0.00213	-2.83288
106.807	2.32349	0.00225	-2.79429
106.725	2.36216	0.00227	-2.75562
107.145	2.40039	0.00205	-2.71739
107.242	2.4393	0.0021	-2.67848
107.715	2.47808	0.0022	-2.6397
107.905	2.5162	0.00224	-2.60158
108.225	2.55475	0.00222	-2.56303
108.245	2.59329	0.00219	-2.52449
108.577	2.63131	0.00224	-2.48647
108.881	2.66993	0.00228	-2.44785
108.399	2.70651	0.00249	-2.41127
108.586	2.74318	0.00225	-2.3746
108.778	2.7798	0.00233	-2.33798
109.026	2.81635	0.00244	-2.30143
109.261	2.85322	0.00236	-2.26456
109.346	2.88977	0.0023	-2.22801
109.567	2.92604	0.00241	-2.19174
110.053	2.96213	0.00238	-2.15565
110.385	2.99884	0.0023	-2.11894
110.588	3.03538	0.00247	-2.0824
110.731	3.07173	0.00233	-2.04605
110.937	3.10824	0.00244	-2.00954
111.492	3.14481	0.00254	-1.97297
111.479	3.18134	0.00243	-1.93644
111.763	3.21772	0.00239	-1.90006
112.144	3.25433	0.00234	-1.86345
112.261	3.29106	0.00258	-1.82672
112.587	3.3274	0.00255	-1.79038
113.005	3.36399	0.00245	-1.75379
113.012	3.40053	0.00253	-1.71725
113.241	3.43652	0.00255	-1.68126
113.553	3.47265	0.00257	-1.64513
113.819	3.50906	0.00254	-1.60872
114.144	3.54564	0.0029	-1.57214
114.29	3.58208	0.00266	-1.5357
114.368	3.61834	0.00242	-1.49944
114.696	3.65455	0.0026	-1.46323
115.056	3.69074	0.00257	-1.42704
115.331	3.72709	0.00277	-1.39069
115.583	3.76335	0.00277	-1.35443
115.71	3.79992	0.00285	-1.31786
115.966	3.83634	0.00275	-1.28144
116.465	3.87295	0.00272	-1.24483
116.605	3.90909	0.00261	-1.20869
116.886	3.94533	0.00274	-1.17245
117.232	3.98121	0.00285	-1.13657
117.732	4.01786	0.00286	-1.09992
117.868	4.05421	0.00285	-1.06357
118.809	4.09082	0.00315	-1.02696
119.12	4.12736	0.00329	-0.99042
119.951	4.16431	0.00328	-0.95347
120.394	4.2011	0.00344	-0.91668
121.323	4.23835	0.00328	-0.87943
121.094	4.27465	0.00316	-0.84313
120.676	4.31137	0.00334	-0.80641
120.522	4.34844	0.00309	-0.76934
119.529	4.38537	0.00286	-0.73241
118.416	4.42118	0.00293	-0.6966
119.892	4.45838	0.00292	-0.6594
119.671	4.49538	0.00268	-0.6224
119.394	4.53162	0.00261	-0.58616
119.535	4.56844	0.00262	-0.54934
119.181	4.60513	0.00251	-0.51265
119.186	4.64127	0.00228	-0.47651
119.207	4.67845	0.00229	-0.43933
119.371	4.71513	0.00242	-0.40265
120.061	4.75247	0.0024	-0.36531
119.527	4.78838	0.00248	-0.3294
120.181	4.82507	0.00246	-0.29271
120.623	4.86133	0.0024	-0.25645
120.357	4.89691	0.00257	-0.22087
121.034	4.93423	0.00228	-0.18355
121.366	4.97141	0.00247	-0.14637
121.391	5.00839	0.00238	-0.10939
121.342	5.0445	0.0024	-0.07328
61.6498	5.11778	0.00214	0
61.8809	5.15644	0.0021	0.03866
62.0497	5.19434	0.00223	0.07656
62.0383	5.23265	0.00246	0.11487
62.0476	5.27079	0.00254	0.15301
62.1268	5.30883	0.00252	0.19105
62.2639	5.34721	0.00234	0.22943
62.4906	5.38524	0.00251	0.26746
62.6147	5.42392	0.00234	0.30614
62.3927	5.46111	0.00264	0.34333
62.4513	5.49864	0.00259	0.38086
62.8027	5.53623	0.00257	0.41845
62.7662	5.57377	0.00259	0.45599
62.8676	5.61131	0.00272	0.49353
62.9147	5.64809	0.00269	0.53031
63.1584	5.68577	0.00266	0.56799
63.4485	5.72353	0.00251	0.60575
63.4631	5.76104	0.00287	0.64326
63.4337	5.79829	0.00275	0.68051
63.6483	5.8355	0.00271	0.71772
63.7813	5.87288	0.00248	0.7551
63.9084	5.91016	0.00285	0.79238
64.0792	5.94708	0.00269	0.8293
64.1762	5.98434	0.00282	0.86656
64.5415	6.02248	0.00276	0.9047
64.4078	6.05946	0.00285	0.94168
64.5346	6.09637	0.00295	0.97859

## Sheet: 1027-cell1
Mass	Time	TMRE/Mass	Time from division
71.1223	0.41595	0.0012	-3.03366
71.4575	0.47897	0.00123	-2.97064
71.9147	0.54189	0.00127	-2.90772
72.3286	0.60536	0.00129	-2.84425
72.7268	0.66811	0.00133	-2.7815
73.125	0.73088	0.00133	-2.71873
73.5519	0.79414	0.00136	-2.65547
73.9514	0.85681	0.00137	-2.5928
74.3532	0.91955	0.00136	-2.53006
74.7224	0.98219	0.0014	-2.46742
75.1406	1.04491	0.00142	-2.4047
75.4679	1.10468	0.00143	-2.34493
75.9294	1.16504	0.00142	-2.28457
76.29	1.22545	0.00144	-2.22416
76.6769	1.28587	0.00141	-2.16374
77.1331	1.34597	0.00143	-2.10364
77.5857	1.40623	0.00138	-2.04338
77.9919	1.46664	0.00142	-1.98297
78.4485	1.52703	0.00136	-1.92258
78.9703	1.58782	0.00139	-1.86179
79.7123	1.64831	0.00141	-1.8013
80.2217	1.70862	0.00144	-1.74099
80.8526	1.77119	0.00157	-1.67842
81.3203	1.83367	0.00169	-1.61594
81.458	1.89576	0.0017	-1.55385
81.313	1.95864	0.00173	-1.49097
81.4566	2.02171	0.00177	-1.4279
81.5477	2.08433	0.00159	-1.36528
81.8371	2.14675	0.0015	-1.30286
81.7534	2.20871	0.00147	-1.2409
81.9818	2.27068	0.00132	-1.17893
82.0682	2.33289	0.00131	-1.11672
82.4498	2.39487	0.00124	-1.05474
82.4866	2.45712	0.00126	-0.99249
82.8776	2.51939	0.00132	-0.93022
83.0771	2.58168	0.00121	-0.86793
83.2769	2.64407	0.00124	-0.80554
83.5419	2.7063	0.00124	-0.74331
83.9201	2.76872	0.00122	-0.68089
84.2659	2.8305	0.00124	-0.61911
84.4421	2.89233	0.00119	-0.55728
84.7511	2.95468	0.00121	-0.49493
85.15	3.0167	0.00119	-0.43291
85.6145	3.0788	0.00121	-0.37081
86.0756	3.14087	0.00118	-0.30874
86.4117	3.20334	0.00116	-0.24627
86.8401	3.26552	0.00115	-0.18409
87.2368	3.32739	0.00114	-0.12222
87.4137	3.38817	0.00107	-0.06144
44.9755	3.44961	0.00119	0
45.1573	3.51129	0.00118	0.06168
45.3228	3.57303	0.00117	0.12342
45.5279	3.63492	0.00114	0.18531
45.6972	3.69685	0.00118	0.24724
45.9376	3.75906	0.00113	0.30945
46.125	3.82057	0.00109	0.37096
46.346	3.88266	0.00114	0.43305
46.5997	3.9441	0.00113	0.49449
46.7606	4.00582	0.00114	0.55621
47.0131	4.06746	0.00118	0.61785
47.1781	4.12956	0.00118	0.67995
47.4673	4.19175	0.0012	0.74214
47.6972	4.2534	0.00118	0.80379
47.9025	4.31508	0.00118	0.86547
48.1898	4.37677	0.00115	0.92716
48.444	4.43873	0.00113	0.98912
48.689	4.50053	0.00116	1.05092

## Sheet: 1027-cell2
Mass	Time	TMRE/Mass	Time from division
65.706	10.5252	0.000953449	-3.04304
65.946	10.5863	0.000940029	-2.98193
66.1591	10.6475	0.000985072	-2.92068
66.415	10.708	0.00094159	-2.86018
66.702	10.7691	0.000922348	-2.79908
66.9553	10.8303	0.000942408	-2.73787
67.2458	10.8911	0.000971134	-2.67713
67.4882	10.9518	0.000967584	-2.6164
67.8216	11.0135	0.000963216	-2.55477
68.0964	11.0745	0.000928812	-2.49373
68.3488	11.1354	0.000962165	-2.4328
68.6587	11.1963	0.000946486	-2.3719
68.9283	11.2571	0.000937482	-2.31109
69.1619	11.3179	0.000976072	-2.2503
69.4266	11.3787	0.00097929	-2.18953
69.7134	11.4392	0.000978669	-2.12899
69.9909	11.4999	0.000958477	-2.0683
70.2607	11.5605	0.000968152	-2.00768
70.5711	11.6212	0.000920032	-1.94702
70.8009	11.6818	0.000913371	-1.88638
71.0801	11.7426	0.000906723	-1.82559
71.3027	11.803	0.000917253	-1.76518
71.6328	11.8638	0.000946373	-1.70441
71.8492	11.9245	0.000939887	-1.64376
72.1237	11.9854	0.000943889	-1.58282
72.4232	12.0461	0.000919321	-1.52216
72.6607	12.107	0.000921896	-1.46121
72.9359	12.1678	0.00091283	-1.40043
73.1915	12.2283	0.000920132	-1.33989
73.446	12.2884	0.000906834	-1.27979
73.7023	12.3489	0.000904395	-1.2193
74.0203	12.4093	0.000879735	-1.15891
74.3879	12.4698	0.00094376	-1.09842
74.9689	12.5304	0.000941967	-1.03783
75.3972	12.5918	0.00104	-0.97645
75.7589	12.6532	0.00106	-0.91506
76.1364	12.7143	0.00114	-0.85387
76.3033	12.7758	0.00117	-0.79247
76.0332	12.8386	0.0014	-0.72958
75.8781	12.8993	0.00113	-0.66894
75.9235	12.9596	0.0011	-0.6086
75.7489	13.0205	0.00107	-0.54773
75.6924	13.0805	0.00102	-0.48774
75.4225	13.1423	0.000972581	-0.42593
75.7068	13.2033	0.000971823	-0.36489
76.3855	13.2644	0.000920169	-0.30386
76.3125	13.3254	0.000894715	-0.24285
76.3099	13.3863	0.000888397	-0.18189
76.4875	13.4474	0.000892558	-0.12078
76.8062	13.5083	0.000849992	-0.05997
36.2649	13.5682	0.000853334	0
36.3946	13.6288	0.000846329	0.06055
36.4455	13.6895	0.000854827	0.12129
36.4923	13.75	0.000832778	0.18179
36.6057	13.8108	0.00085992	0.24259
36.7501	13.8717	0.000866371	0.30351
36.8263	13.9328	0.000874245	0.36454
36.8238	13.9931	0.000856943	0.42492
36.9536	14.0544	0.00081959	0.48621
37.0992	14.115	0.000817877	0.54678
37.1332	14.1759	0.000824192	0.60768
37.2639	14.2367	0.000857139	0.66845
37.3706	14.2972	0.00081825	0.72897
37.4714	14.3578	0.000874401	0.78959
37.5994	14.4191	0.000835918	0.85086
37.7642	14.4803	0.000825787	0.91207
37.8246	14.5411	0.00085276	0.97289
37.9742	14.6018	0.000846225	1.03357

## Sheet: 1031-cell3
Mass	Time	TMRE/Mass	Time from division
77.3515	29.3801	0.00142	-3.08964
77.6658	29.442	0.00143	-3.02769
77.9961	29.5037	0.00143	-2.96601
78.3164	29.5658	0.00142	-2.90392
78.677	29.628	0.00141	-2.84171
78.9811	29.6895	0.00142	-2.78025
79.2822	29.7519	0.00144	-2.71787
79.6214	29.8138	0.00142	-2.65596
79.9753	29.8755	0.00146	-2.59422
80.2786	29.9377	0.00145	-2.53201
80.5983	29.9999	0.00148	-2.46984
80.8919	30.0619	0.00153	-2.40786
81.123	30.1241	0.00157	-2.34563
81.3698	30.186	0.00157	-2.28371
81.5344	30.2481	0.00161	-2.22157
81.7458	30.3101	0.00161	-2.15964
81.9169	30.3718	0.00164	-2.09787
82.0997	30.4337	0.00163	-2.036
82.3247	30.4954	0.0016	-1.97431
82.4821	30.5572	0.00162	-1.91253
82.7697	30.6189	0.00159	-1.85079
82.9869	30.681	0.00156	-1.78876
83.3131	30.7425	0.00152	-1.72722
83.6388	30.8042	0.00151	-1.66549
83.9474	30.8658	0.00148	-1.60389
84.2982	30.9273	0.0015	-1.54245
84.689	30.9888	0.00144	-1.48091
85.1893	31.0503	0.00149	-1.41938
85.838	31.1119	0.0015	-1.35786
86.333	31.1741	0.00161	-1.29565
86.7913	31.2356	0.00171	-1.23412
87.1144	31.2972	0.00178	-1.17255
86.8538	31.3588	0.00189	-1.11094
86.7523	31.421	0.00193	-1.04874
86.799	31.483	0.00191	-0.98675
86.8068	31.5455	0.0019	-0.92418
86.6411	31.6084	0.00184	-0.86137
86.9926	31.6703	0.00179	-0.79944
86.8293	31.7327	0.00173	-0.73706
86.9721	31.7941	0.00166	-0.67566
87.3482	31.8558	0.00163	-0.61392
87.5427	31.9179	0.0016	-0.55187
87.6578	31.9801	0.00155	-0.48964
87.9802	32.042	0.00147	-0.42774
88.2568	32.1036	0.00145	-0.3661
88.6351	32.1659	0.0014	-0.30383
88.8563	32.2275	0.00138	-0.24224
89.2487	32.289	0.00136	-0.18069
89.457	32.35	0.00135	-0.1197
47.0807	32.4697	0.00135	0
47.2844	32.5314	0.00132	0.06168
47.4623	32.5937	0.00135	0.12396
47.6971	32.6559	0.00137	0.18614
47.8882	32.7177	0.00134	0.24801
48.0749	32.7802	0.00133	0.31048
48.3203	32.8418	0.00134	0.37208
48.4865	32.904	0.0014	0.43426
48.6344	32.9663	0.00144	0.49653
48.7625	33.0273	0.00148	0.5576
48.9719	33.0892	0.00144	0.61945
49.0627	33.1506	0.00152	0.6809
49.2	33.2118	0.00146	0.74212
49.4035	33.2733	0.00149	0.80359
49.4826	33.3354	0.00151	0.86564
49.6123	33.3968	0.0015	0.92705
49.8346	33.4583	0.00144	0.9886
50.0358	33.5205	0.00144	1.05076

## Sheet: 1105-cell2
Mass	Time	TMRE/Mass	Time from division
57.2391	11.6724	0.000185117	-3.01851
57.4373	11.7182	0.000193535	-2.97277
57.6042	11.764	0.000194836	-2.92696
57.7552	11.8094	0.000200724	-2.88152
57.9221	11.8566	0.000201795	-2.83438
58.0786	11.9024	0.00019893	-2.78852
58.2249	11.9477	0.000210374	-2.7432
58.3747	11.993	0.000198503	-2.69791
58.5566	12.0398	0.000194115	-2.65109
58.7416	12.0856	0.00020095	-2.6053
58.8513	12.1318	0.000208207	-2.55917
59.0093	12.1774	0.000189369	-2.51356
59.1313	12.2239	0.000192587	-2.46705
59.272	12.2697	0.000192524	-2.42126
59.4702	12.3153	0.000193347	-2.37565
59.6231	12.3613	0.00020455	-2.32965
59.764	12.4073	0.000201598	-2.28359
59.9109	12.4534	0.000193626	-2.23753
60.0808	12.4997	0.00019504	-2.1912
60.2315	12.5454	0.000200016	-2.14552
60.4056	12.5905	0.000188402	-2.1004
60.5712	12.6364	0.000186712	-2.05457
60.7443	12.683	0.00021522	-2.00791
60.8986	12.7286	0.000194408	-1.96231
61.0393	12.774	0.000193421	-1.91693
61.2494	12.8197	0.000190677	-1.87127
61.4068	12.8655	0.000179503	-1.82546
61.5546	12.9106	0.00017689	-1.78037
61.7066	12.956	0.000190503	-1.73498
61.9285	13.0013	0.000189323	-1.68962
62.0741	13.0467	0.000192916	-1.64419
62.2486	13.0925	0.00018516	-1.59843
62.4555	13.1382	0.000175163	-1.55272
62.6507	13.1847	0.000178803	-1.50625
62.8218	13.2305	0.000188102	-1.46045
62.9577	13.2759	0.000188201	-1.41499
63.1807	13.322	0.000195242	-1.36896
63.4086	13.3677	0.000187843	-1.32327
63.5857	13.4134	0.000172968	-1.27757
63.8013	13.4598	0.000177958	-1.23109
63.9784	13.5049	0.000187854	-1.18607
64.1852	13.5503	0.000178333	-1.14065
64.4261	13.5961	0.000189259	-1.09482
64.5777	13.6418	0.000176887	-1.04918
64.8129	13.6876	0.000184288	-1.00338
65.0537	13.7336	0.000182154	-0.95733
65.371	13.7792	0.000191388	-0.91173
65.7468	13.825	0.00019853	-0.86596
66.0358	13.8716	0.000218112	-0.81938
66.2893	13.9175	0.000216205	-0.77349
66.5434	13.9622	0.000249053	-0.7287
66.7449	14.0087	0.000235984	-0.68226
66.8787	14.0552	0.000248095	-0.63571
66.5531	14.1019	0.000232181	-0.58908
66.4556	14.1481	0.000208639	-0.54286
66.4666	14.194	0.000197786	-0.49691
66.8515	14.2387	0.000182385	-0.45227
66.5541	14.2844	0.000193569	-0.40653
66.6691	14.329	0.000202926	-0.36197
66.8614	14.3748	0.000198841	-0.31613
66.805	14.4205	0.000194893	-0.27047
66.8363	14.4655	0.000183936	-0.22546
66.8629	14.5116	0.000181227	-0.17933
66.8889	14.5572	0.000188362	-0.13369
67.0811	14.6014	0.0001873	-0.08949
67.2617	14.6463	0.000175211	-0.04462
34.5978	14.6909	0.000181884	0
34.6532	14.7368	0.000185055	0.0459
34.7268	14.7828	0.000161244	0.09182
34.8001	14.8278	0.00016783	0.13688
34.864	14.8721	0.0001852	0.18118
34.9071	14.9175	0.000183161	0.22656
34.982	14.9622	0.000178004	0.27123
34.8423	15.0095	0.000175884	0.31858
34.936	15.0548	0.000170793	0.36386
35.0143	15.1008	0.000178264	0.40985
35.1003	15.1463	0.000168269	0.45535
35.1539	15.1922	0.000185802	0.50129
35.2677	15.2382	0.000183607	0.54728
35.2877	15.2839	0.000186121	0.59299
35.4151	15.3301	0.000180174	0.63914
35.4961	15.3756	0.000151976	0.68468
35.5494	15.4221	0.000197891	0.73118
35.7214	15.4686	0.000174885	0.7777
35.758	15.5141	0.000175952	0.82319
35.8493	15.5603	0.000187973	0.86939
35.8772	15.6062	0.000194012	0.91528
35.9644	15.6523	0.000179489	0.96134
36.0856	15.6973	0.000180034	1.00631

## Sheet: 1105-cell4
Mass	Time	TMRE/Mass	Time from division
62.7882	34.9552	0.000121477	-2.97537
62.9905	34.9982	0.000139763	-2.93247
63.2692	35.0421	0.000137049	-2.88852
63.5232	35.0856	0.000123749	-2.84506
63.7755	35.1285	0.00013393	-2.80214
63.8959	35.1718	0.00012547	-2.75881
64.2315	35.2158	0.000131938	-2.71482
64.4503	35.2596	0.00013028	-2.67105
64.6734	35.3033	0.000136274	-2.62734
64.9622	35.3466	0.000136346	-2.58402
65.1859	35.39	0.000137694	-2.54062
65.4292	35.4331	0.000129507	-2.49752
65.6016	35.4759	0.000139128	-2.45472
65.8195	35.5188	0.000128884	-2.41185
66.1104	35.5626	0.000155506	-2.36799
66.3359	35.6057	0.00014896	-2.3249
66.4894	35.6489	0.000141031	-2.28171
66.7516	35.6917	0.000156859	-2.2389
66.9493	35.7349	0.00014742	-2.19571
67.1723	35.7777	0.000148211	-2.15292
67.3339	35.8203	0.00015872	-2.11036
67.6218	35.8636	0.000162001	-2.067
67.8345	35.9069	0.000148924	-2.02375
68.0745	35.9504	0.000144375	-1.98019
68.3593	35.9934	0.000154832	-1.9372
68.4936	36.0372	0.000164914	-1.8934
68.6718	36.0805	0.00015269	-1.85016
68.9594	36.1235	0.000158196	-1.8071
69.1698	36.166	0.000151191	-1.76459
69.4011	36.2102	0.000142855	-1.72045
69.6373	36.2535	0.000160208	-1.67708
69.9638	36.2974	0.000161403	-1.63325
70.1615	36.3402	0.000147443	-1.59037
70.3927	36.3831	0.000168564	-1.54753
70.6486	36.4263	0.000151784	-1.5043
70.8943	36.4693	0.000176612	-1.46131
71.2185	36.5126	0.000161109	-1.41805
71.4051	36.5559	0.000153283	-1.37474
71.6348	36.5994	0.000173616	-1.33119
71.8753	36.6432	0.000170656	-1.28745
72.089	36.6861	0.000174421	-1.2445
72.4208	36.7287	0.000162202	-1.20196
72.7276	36.7713	0.000180525	-1.15928
72.9226	36.8142	0.000180101	-1.1164
73.1969	36.8572	0.000174639	-1.07342
73.4409	36.8991	0.000186101	-1.03153
73.7267	36.9422	0.00018322	-0.98843
73.9975	36.9854	0.000181057	-0.94526
74.3542	37.029	0.000191426	-0.90166
74.8125	37.0729	0.00020321	-0.85767
75.2028	37.1161	0.00023642	-0.81449
75.5921	37.1596	0.000245961	-0.77099
75.9811	37.203	0.000258221	-0.72759
76.327	37.2463	0.00026258	-0.68433
76.2751	37.289	0.000238984	-0.64165
76.0427	37.3314	0.000231742	-0.59922
75.9962	37.374	0.00021755	-0.55658
76.0462	37.4177	0.000201442	-0.51297
76.4321	37.4611	0.000204266	-0.46948
76.5018	37.5028	0.000198043	-0.42781
76.6244	37.5451	0.000200927	-0.38553
76.7964	37.5879	0.000191435	-0.34269
76.9144	37.6303	0.000199755	-0.30035
76.9902	37.6731	0.000198235	-0.25756
77.1779	37.7164	0.000216255	-0.21424
77.5257	37.7596	0.000201974	-0.17104
77.354	37.8019	0.000199498	-0.12876
77.7087	37.845	0.000195719	-0.08564
77.2571	37.8877	0.000221668	-0.04297
39.534	37.9306	0.000179503	0
39.6618	37.9737	0.000186073	0.04308
39.759	38.0172	0.000188027	0.0866
39.7497	38.0606	0.00018916	0.12994
39.9175	38.1045	0.000200419	0.17384
40.0766	38.1471	0.000201062	0.21652
40.094	38.1906	0.000183802	0.25997
40.2052	38.2337	0.000206532	0.30312
40.242	38.2767	0.000210828	0.34604
40.4109	38.3209	0.000218197	0.39031
40.6042	38.3652	0.000205051	0.43454
40.6739	38.4091	0.000207389	0.47851
40.7197	38.4527	0.000216829	0.5221
40.8343	38.4959	0.000242247	0.56529
41.0138	38.5391	0.000241257	0.60852
41.0273	38.5818	0.000242401	0.65118
41.1976	38.624	0.000234905	0.69337
41.3223	38.6669	0.000247917	0.73633
41.5247	38.7105	0.000218442	0.7799
41.6408	38.7542	0.000245765	0.82361
41.8509	38.7976	0.000248429	0.86701
41.7943	38.8407	0.000237851	0.91012
42.0035	38.8845	0.000229084	0.95385

[truncated: 114 more sheets: 1115-cell1, 1115-cell2, 1124-cell1, 1124-cell2, 1208, 0403 -cell2, 0819-daughter lost, 0820, 0827, 0901-1, 0902-2, 0917, 0320, 0321, 0320T2, 0320T3, 0409-1, 0409-2, 0420-1, 0420-2 …]
