# Supplementary material for: Monitoring and modeling of lymphocytic leukemia cell bioenergetics reveals decreased ATP synthesis during cell division
Source: Nat Commun. 2020 Oct 5;11:4983. doi: 10.1038/s41467-020-18769-y (PMC7536222; doi:10.1038/s41467-020-18769-y)
Supplement: Supplementary file 3 — Electrical circuit analysis code [file 41467_2020_18769_MOESM3_ESM.zip › RC_fitting_code_to_data_v2/SubCodes/Raw Data/Data_Oligomysin_cells.xlsx]

## Sheet: 0707
mass (pg)	time (h)	TMRE/mass	Time from mitosis
65.0929	0.01137	0.00237	-1.7127
65.2436	0.03971	0.00256	-1.68436
65.5139	0.0721	0.0027	-1.65197
65.6533	0.10311	0.00288	-1.62096
65.7587	0.13786	0.003	-1.58621
65.92	0.17561	0.00311	-1.54846
66.104	0.21214	0.00303	-1.51193
66.1833	0.24884	0.00316	-1.47523
66.4641	0.28523	0.00305	-1.43884
66.6039	0.32083	0.00321	-1.40324
66.5216	0.35721	0.00315	-1.36686
66.8939	0.39348	0.00326	-1.33059
66.7567	0.43037	0.0032	-1.2937
67.064	0.46748	0.00325	-1.25659
67.2794	0.50425	0.00341	-1.21982
67.1024	0.54068	0.00373	-1.18339
67.5545	0.57677	0.0038	-1.1473
67.5987	0.61346	0.00398	-1.11061
67.7261	0.65017	0.00403	-1.0739
67.7687	0.68738	0.00406	-1.03669
67.8683	0.72429	0.00415	-0.99978
68.0681	0.7616	0.0043	-0.96247
68.0547	0.79924	0.00455	-0.92483
68.2377	0.83742	0.00456	-0.88665
68.3138	0.8746	0.0046	-0.84947
68.3333	0.91234	0.00485	-0.81173
68.5602	0.94945	0.00492	-0.77462
68.3374	0.98596	0.00507	-0.73811
68.4916	1.023	0.005	-0.70107
68.0434	1.05961	0.0051	-0.66446
68.0221	1.09726	0.00505	-0.62681
67.6924	1.13563	0.0051	-0.58844
67.4715	1.17155	0.0049	-0.55252
67.1235	1.20885	0.00483	-0.51522
67.5017	1.24666	0.00474	-0.47741
67.2487	1.28457	0.00462	-0.4395
67.3958	1.32149	0.00463	-0.40258
67.4187	1.35916	0.00444	-0.36491
67.2259	1.39606	0.00442	-0.32801
67.5389	1.43193	0.00444	-0.29214
67.4828	1.46859	0.00447	-0.25548
67.3912	1.50564	0.0045	-0.21843
67.4562	1.54233	0.0045	-0.18174
67.6717	1.57932	0.00436	-0.14475
67.6049	1.6161	0.00427	-0.10797
67.6886	1.65185	0.00427	-0.07222
67.604	1.68841	0.00428	-0.03566
33.7365	1.72407	0.00433	0
34.5548	1.76066	0.00423	0.03659
34.9153	1.79671	0.00432	0.07264
34.7419	1.83305	0.00426	0.10898
34.7125	1.86903	0.00423	0.14496
34.7086	1.90668	0.00418	0.18261
34.8932	1.94266	0.00439	0.21859
34.5845	1.97938	0.00444	0.25531
34.6766	2.01537	0.00425	0.2913
34.5855	2.05071	0.00432	0.32664
34.5786	2.08678	0.00437	0.36271
34.5059	2.12399	0.00415	0.39992
34.6351	2.1594	0.00402	0.43533
34.4495	2.19482	0.00409	0.47075
34.8145	2.23113	0.00412	0.50706
34.7533	2.26752	0.00404	0.54345
34.8969	2.30408	0.00408	0.58001
34.7602	2.34032	0.00397	0.61625
34.9099	2.37567	0.00392	0.6516
34.5326	2.41143	0.00403	0.68736
34.8819	2.44618	0.00397	0.72211
34.517	2.48151	0.00414	0.75744
34.8956	2.51708	0.00394	0.79301
34.7443	2.55397	0.00386	0.8299
34.7191	2.59008	0.00376	0.86601
34.9195	2.6256	0.00397	0.90153
34.7712	2.66202	0.004	0.93795
34.6416	2.69751	0.00384	0.97344
34.8932	2.73239	0.00387	1.00832

## Sheet: 0818
mass (pg)	time (h)	TMRE/mass	Time from mitosis
55.0496	0.46551	0.01331	-3.02166
55.0739	0.5075	0.01317	-2.97967
55.1555	0.5483	0.0135	-2.93887
54.9493	0.58953	0.01342	-2.89764
55.1539	0.63112	0.01405	-2.85605
55.1464	0.67243	0.01414	-2.81474
55.2687	0.71318	0.01406	-2.77399
55.5007	0.75473	0.01426	-2.73244
55.2814	0.79614	0.01372	-2.69103
55.6167	0.83679	0.01391	-2.65038
55.5275	0.87812	0.01424	-2.60905
55.6051	0.91897	0.01416	-2.5682
55.6227	0.96025	0.0145	-2.52692
55.6319	1.00116	0.01438	-2.48601
55.7164	1.04304	0.01419	-2.44413
55.8596	1.08416	0.01452	-2.40301
55.6736	1.12564	0.01477	-2.36153
55.909	1.16699	0.01425	-2.32018
55.9172	1.20848	0.01433	-2.27869
56.0587	1.25013	0.01413	-2.23704
56.2711	1.29131	0.01451	-2.19586
56.1135	1.33225	0.01384	-2.15492
56.1087	1.37332	0.01435	-2.11385
56.301	1.4152	0.01442	-2.07197
56.1892	1.4556	0.01468	-2.03157
56.5072	1.4969	0.01457	-1.99027
56.4485	1.53887	0.01487	-1.9483
56.4682	1.58136	0.01497	-1.90581
56.6741	1.62157	0.01497	-1.8656
56.5911	1.66355	0.01545	-1.82362
56.6743	1.70609	0.01516	-1.78108
56.7452	1.74729	0.01566	-1.73988
56.8036	1.78797	0.01584	-1.6992
56.9315	1.82887	0.01576	-1.6583
56.8059	1.87008	0.01562	-1.61709
56.869	1.91126	0.01587	-1.57591
56.9476	1.95249	0.01654	-1.53468
57.0955	1.99289	0.01658	-1.49428
57.1763	2.03322	0.01688	-1.45395
57.2228	2.0746	0.01738	-1.41257
57.3589	2.11596	0.01804	-1.37121
57.0395	2.15773	0.01855	-1.32944
57.3684	2.19897	0.01881	-1.2882
57.2707	2.24184	0.01927	-1.24533
57.6437	2.28341	0.01955	-1.20376
57.556	2.3256	0.02033	-1.16157
57.5808	2.36707	0.01992	-1.1201
57.6636	2.41198	0.02011	-1.07519
57.6626	2.4532	0.02003	-1.03397
57.4236	2.49672	0.01983	-0.99045
57.3734	2.5381	0.02021	-0.94907
57.1835	2.58058	0.02111	-0.90659
57.5124	2.62102	0.01977	-0.86615
57.3372	2.66222	0.02031	-0.82495
56.9198	2.70481	0.01949	-0.78236
57.4443	2.74602	0.01946	-0.74115
57.9292	2.78764	0.01871	-0.69953
57.4756	2.83021	0.01872	-0.65696
57.6369	2.87174	0.01841	-0.61543
57.2835	2.91266	0.01836	-0.57451
57.5037	2.95406	0.01805	-0.53311
57.4883	2.9951	0.01741	-0.49207
57.6928	3.03628	0.01754	-0.45089
57.6499	3.07758	0.0174	-0.40959
57.7589	3.11835	0.0166	-0.36882
57.6509	3.15852	0.01683	-0.32865
57.9471	3.20084	0.01598	-0.28633
57.9387	3.24163	0.01698	-0.24554
57.9684	3.28289	0.01536	-0.20428
57.9286	3.32358	0.01548	-0.16359
58.0666	3.3638	0.01519	-0.12337
58.1107	3.40518	0.01505	-0.08199
29.2505	3.48717	0.01218	0
29.5688	3.52785	0.01215	0.04068
29.2405	3.56926	0.01248	0.08209
29.4296	3.61069	0.01211	0.12352
29.3966	3.65226	0.0125	0.16509
29.2396	3.73626	0.01265	0.24909
29.1403	3.77744	0.01261	0.29027
29.4364	3.818	0.01275	0.33083
29.3457	3.85867	0.01216	0.3715
29.4488	3.90203	0.01314	0.41486
29.4797	3.94409	0.01229	0.45692
29.5019	3.98605	0.0128	0.49888
29.2482	4.02699	0.01274	0.53982
29.3973	4.06728	0.01278	0.58011
29.5259	4.10906	0.01335	0.62189
29.4811	4.19282	0.01307	0.70565
29.5348	4.23536	0.01266	0.74819
29.5309	4.27736	0.01267	0.79019
29.3733	4.31913	0.01362	0.83196
29.3929	4.36112	0.01261	0.87395
29.4807	4.40401	0.01271	0.91684
29.74	4.44573	0.01265	0.95856
29.5143	4.48754	0.01244	1.00037

## Sheet: 0818 -2
mass (pg)	time (h)	TMRE/mass	Time from mitosis
64.0075	1.69747	0.00467	-3.00079
63.923	1.73729	0.00458	-2.96097
64.0924	1.77732	0.00467	-2.92094
63.9386	1.81856	0.00466	-2.8797
64.1696	1.85954	0.00469	-2.83872
64.2429	1.90016	0.00472	-2.7981
64.1359	1.94026	0.0049	-2.758
64.4244	1.97982	0.0049	-2.71844
64.3593	2.01917	0.00486	-2.67909
64.4599	2.05922	0.00499	-2.63904
64.5597	2.09951	0.00514	-2.59875
64.6008	2.14018	0.00496	-2.55808
64.6435	2.17998	0.00489	-2.51828
64.7901	2.22087	0.00484	-2.47739
64.9152	2.26134	0.00486	-2.43692
64.8701	2.3016	0.00505	-2.39666
65.0231	2.34161	0.00506	-2.35665
64.9981	2.42283	0.00509	-2.27543
65.2095	2.46329	0.00509	-2.23497
65.1347	2.50253	0.00509	-2.19573
65.2576	2.54107	0.00515	-2.15719
65.3573	2.57979	0.0051	-2.11847
65.2152	2.61942	0.0053	-2.07884
65.4682	2.65997	0.00528	-2.03829
65.337	2.70039	0.00514	-1.99787
65.5337	2.74122	0.00528	-1.95704
65.5403	2.78125	0.00525	-1.91701
65.7017	2.82294	0.00529	-1.87532
65.5744	2.86394	0.00523	-1.83432
65.8226	2.90513	0.00531	-1.79313
65.6404	2.94614	0.00527	-1.75212
65.9066	2.98707	0.00536	-1.71119
66.1072	3.02777	0.00536	-1.67049
66.1204	3.06827	0.00525	-1.62999
66.2455	3.10908	0.00534	-1.58918
66.1397	3.15206	0.00525	-1.5462
66.4227	3.1933	0.00521	-1.50496
66.6465	3.23451	0.00517	-1.46375
66.3193	3.27549	0.00525	-1.42277
66.6234	3.3163	0.00531	-1.38196
66.6143	3.35695	0.00523	-1.34131
66.8308	3.39808	0.0054	-1.30018
66.9673	3.4391	0.0052	-1.25916
66.9491	3.47951	0.00531	-1.21875
66.8348	3.52023	0.00547	-1.17803
67.3475	3.56177	0.00562	-1.13649
67.0293	3.60344	0.00591	-1.09482
67.2021	3.64508	0.00608	-1.05318
67.4313	3.68701	0.00641	-1.01125
67.5873	3.72833	0.00647	-0.96993
67.6435	3.77026	0.00671	-0.928
67.6148	3.8125	0.00668	-0.88576
67.4548	3.85817	0.00681	-0.84009
67.3261	3.89967	0.00669	-0.79859
67.4418	3.94098	0.00695	-0.75728
67.4005	3.98308	0.00676	-0.71518
67.5457	4.02577	0.00693	-0.67249
67.2338	4.06651	0.00725	-0.63175
67.5271	4.10655	0.00693	-0.59171
67.7004	4.14987	0.00689	-0.54839
67.4624	4.19183	0.00683	-0.50643
67.0179	4.23389	0.00679	-0.46437
67.5046	4.27714	0.00657	-0.42112
67.818	4.32037	0.00643	-0.37789
67.5345	4.36194	0.00616	-0.33632
67.6872	4.40465	0.00638	-0.29361
67.8463	4.4468	0.00628	-0.25146
68.0096	4.48967	0.00604	-0.20859
67.8805	4.53254	0.00616	-0.16572
68.0372	4.57438	0.00602	-0.12388
67.4789	4.61773	0.00609	-0.08053
34.6463	4.69826	0.00682	0
34.5983	4.74669	0.0069	0.04843
34.5191	4.78922	0.00696	0.09096
34.7047	4.83322	0.00678	0.13496
34.6254	4.87438	0.00678	0.17612
34.6528	4.91352	0.00682	0.21526
34.6542	4.95351	0.00681	0.25525
34.6917	4.99235	0.00677	0.29409
34.6226	5.031	0.00665	0.33274
34.5948	5.07063	0.00671	0.37237
34.7334	5.10933	0.00664	0.41107
34.8218	5.14831	0.0067	0.45005
34.8574	5.18739	0.00679	0.48913
34.8073	5.22618	0.00659	0.52792
34.891	5.265	0.00655	0.56674
34.8254	5.3045	0.00665	0.60624
34.9638	5.34384	0.00651	0.64558
34.7344	5.38247	0.00657	0.68421
34.8981	5.42114	0.00648	0.72288
35.1033	5.46338	0.00654	0.76512
34.9426	5.50244	0.00637	0.80418
34.9765	5.54232	0.00638	0.84406
35.0817	5.58026	0.00627	0.882
35.2921	5.61911	0.00612	0.92085
35.1995	5.65783	0.00617	0.95957
35.2747	5.69678	0.00605	0.99852
35.1262	5.7356	0.00627	1.03734

## Sheet: 0819
mass (pg)	time (h)	TMRE/mass	Time from mitosis
62.9628	3.74642	0.00714	-3.00395
62.7524	3.78502	0.00729	-2.96535
63.1577	3.82338	0.00718	-2.92699
63.1217	3.86169	0.00739	-2.88868
63.1686	3.90038	0.0073	-2.84999
63.0839	3.93923	0.00725	-2.81114
62.9529	3.97743	0.00722	-2.77294
62.9457	4.01533	0.00727	-2.73504
63.1816	4.05358	0.00735	-2.69679
62.9751	4.09211	0.00734	-2.65826
63.3304	4.13067	0.00724	-2.6197
63.3294	4.16901	0.00747	-2.58136
63.4557	4.20787	0.00735	-2.5425
63.4737	4.24651	0.00737	-2.50386
63.2606	4.28533	0.00732	-2.46504
63.4772	4.32366	0.00746	-2.42671
63.3458	4.36229	0.00736	-2.38808
63.6359	4.40122	0.00741	-2.34915
63.4379	4.43971	0.00745	-2.31066
63.754	4.47813	0.00745	-2.27224
63.6259	4.51668	0.00748	-2.23369
63.7617	4.55608	0.00719	-2.19429
63.8984	4.59558	0.00731	-2.15479
63.9167	4.63426	0.00731	-2.11611
63.9213	4.67272	0.00714	-2.07765
64.0944	4.7116	0.00708	-2.03877
64.1847	4.74991	0.00709	-2.00046
64.2094	4.78825	0.00704	-1.96212
64.1469	4.82574	0.00705	-1.92463
64.3885	4.86372	0.00687	-1.88665
64.402	4.90331	0.00705	-1.84706
64.469	4.94204	0.00703	-1.80833
64.3896	4.98044	0.00706	-1.76993
64.5344	5.0184	0.00697	-1.73197
64.3292	5.05653	0.0073	-1.69384
64.3324	5.09461	0.00729	-1.65576
64.4656	5.13271	0.00713	-1.61766
64.5221	5.20972	0.00714	-1.54065
64.763	5.24751	0.00716	-1.50286
64.4064	5.28562	0.0071	-1.46475
64.7946	5.32413	0.00726	-1.42624
64.529	5.3622	0.00725	-1.38817
64.8272	5.40084	0.00725	-1.34953
64.8503	5.43913	0.00728	-1.31124
64.9768	5.4774	0.00743	-1.27297
64.9541	5.51553	0.00751	-1.23484
65.0943	5.55569	0.00769	-1.19468
64.9109	5.59426	0.00794	-1.15611
65.2047	5.63274	0.00795	-1.11763
64.8862	5.67207	0.00823	-1.0783
65.1301	5.71114	0.00832	-1.03923
65.1552	5.75012	0.00841	-1.00025
65.1037	5.78862	0.00859	-0.96175
65.299	5.82707	0.00884	-0.9233
65.2101	5.86591	0.00893	-0.88446
65.2582	5.90532	0.00923	-0.84505
64.8597	5.94616	0.00867	-0.80421
65.2965	5.98483	0.00883	-0.76554
65.1011	6.02236	0.00825	-0.72801
65.1945	6.06015	0.00925	-0.69022
64.554	6.09779	0.00867	-0.65258
64.5416	6.13467	0.00852	-0.6157
64.7723	6.17172	0.00879	-0.57865
64.5802	6.21153	0.00824	-0.53884
64.6438	6.24914	0.0084	-0.50123
64.4386	6.2876	0.00831	-0.46277
64.4268	6.32638	0.00856	-0.42399
64.6	6.36464	0.00825	-0.38573
64.6757	6.40408	0.00873	-0.34629
64.8121	6.44208	0.00823	-0.30829
64.8062	6.48093	0.00814	-0.26944
64.7164	6.51979	0.00816	-0.23058
64.9427	6.55839	0.00811	-0.19198
64.808	6.59663	0.00779	-0.15374
63.8715	6.63471	0.00792	-0.11566
64.0975	6.67392	0.00697	-0.07645
63.7996	6.7117	0.0077	-0.03867
32.6272	6.75037	0.00754	0
32.9275	6.78961	0.00744	0.03924
32.8677	6.82925	0.00706	0.07888
32.7994	6.86902	0.00716	0.11865
32.8064	6.90778	0.00725	0.15741
33.0844	6.94634	0.00665	0.19597
32.8353	6.985	0.00704	0.23463
32.7502	7.02342	0.00685	0.27305
33.0924	7.06232	0.00673	0.31195
32.8414	7.10107	0.00686	0.3507
32.9997	7.13944	0.00692	0.38907
33.1918	7.17811	0.00661	0.42774
32.9373	7.2174	0.0067	0.46703
33.1159	7.25626	0.00663	0.50589
33.0068	7.29485	0.00652	0.54448
32.9725	7.33322	0.0068	0.58285
33.1216	7.37142	0.00669	0.62105
33.2318	7.41092	0.00653	0.66055
33.1994	7.44947	0.00681	0.6991
33.4302	7.48769	0.00656	0.73732
33.113	7.52577	0.00669	0.7754
32.961	7.56336	0.00684	0.81299
33.2585	7.6016	0.00663	0.85123
33.1218	7.64063	0.00679	0.89026
33.3606	7.67856	0.00688	0.92819
33.1371	7.71683	0.00661	0.96646
33.2222	7.75557	0.00678	1.0052

## Sheet: 0819 -2
mass (pg)	time (h)	TMRE/mass	Time from mitosis
65.6988	0.31853	0.00573	-3.04394
65.4272	0.36273	0.00595	-2.99974
65.5494	0.40508	0.00611	-2.95739
65.6075	0.44618	0.00626	-2.91629
65.7647	0.48894	0.00605	-2.87353
65.8488	0.5331	0.00613	-2.82937
65.9884	0.57958	0.00646	-2.78289
66.1947	0.62652	0.00632	-2.73595
66.3212	0.67167	0.00641	-2.6908
66.5059	0.71776	0.00647	-2.64471
66.5788	0.76196	0.00637	-2.60051
66.8171	0.80605	0.00642	-2.55642
66.9818	0.85231	0.00659	-2.51016
67.162	0.89594	0.00646	-2.46653
67.1767	0.93916	0.00654	-2.42331
67.3048	0.98318	0.00666	-2.37929
67.5428	1.02669	0.00638	-2.33578
67.6692	1.07096	0.00651	-2.29151
67.823	1.11529	0.00639	-2.24718
68.1727	1.16075	0.00596	-2.20172
68.3906	1.20601	0.00601	-2.15646
68.5209	1.25157	0.00603	-2.1109
68.7152	1.29559	0.00603	-2.06688
68.5945	1.34035	0.00576	-2.02212
68.9649	1.38749	0.00567	-1.97498
69.1481	1.43345	0.00566	-1.92902
69.3636	1.47904	0.00557	-1.88343
69.2934	1.52492	0.00575	-1.83755
69.1937	1.56873	0.0058	-1.79374
69.5567	1.65851	0.006	-1.70396
69.7525	1.70609	0.00612	-1.65638
69.7706	1.75231	0.00623	-1.61016
69.7062	1.79773	0.00614	-1.56474
69.8358	1.84201	0.00631	-1.52046
69.7834	1.8862	0.00631	-1.47627
69.9673	1.93045	0.00653	-1.43202
70.2877	1.97815	0.00648	-1.38432
70.3094	2.02182	0.00639	-1.34065
70.4575	2.06845	0.00675	-1.29402
70.5423	2.11495	0.00691	-1.24752
70.4599	2.16163	0.00702	-1.20084
70.5351	2.2064	0.00718	-1.15607
70.8349	2.25055	0.00738	-1.11192
70.925	2.29415	0.00747	-1.06832
70.9089	2.33846	0.00781	-1.02401
71.066	2.38422	0.00784	-0.97825
70.5328	2.42692	0.00796	-0.93555
70.7361	2.46929	0.00786	-0.89318
70.3914	2.55834	0.00801	-0.80413
70.7975	2.60265	0.00827	-0.75982
70.3312	2.65222	0.00794	-0.71025
70.493	2.695	0.00785	-0.66747
70.7774	2.7387	0.00762	-0.62377
70.3591	2.78405	0.00777	-0.57842
70.6481	2.82898	0.00768	-0.53349
70.7675	2.87354	0.00741	-0.48893
70.4927	2.91598	0.0075	-0.44649
70.1586	2.95796	0.00763	-0.40451
70.6506	2.99962	0.00705	-0.36285
70.9708	3.04386	0.00726	-0.31861
70.5771	3.08657	0.00718	-0.2759
71.0894	3.16325	0.0069	-0.19922
71.1492	3.268	0.00664	-0.09447
71.2725	3.30038	0.00658	-0.06209
71.5212	3.33339	0.00654	-0.02908
34.4066	3.36247	0.0072	0
34.4131	3.39648	0.00672	0.03401
34.5142	3.42942	0.00658	0.06695
34.6062	3.46284	0.0065	0.10037
34.2678	3.49665	0.00643	0.13418
34.5262	3.52938	0.00596	0.16691
34.4885	3.56261	0.00604	0.20014
34.5728	3.59624	0.00594	0.23377
34.551	3.62916	0.00587	0.26669
34.5679	3.66272	0.00579	0.30025
34.8106	3.69602	0.00589	0.33355
34.721	3.72952	0.00586	0.36705
34.8273	3.76317	0.00564	0.4007
34.8869	3.796	0.00564	0.43353
34.9377	3.82981	0.00587	0.46734
34.8263	3.86304	0.00583	0.50057
34.9763	3.89769	0.00553	0.53522
35.0034	3.93205	0.0058	0.56958
35.1244	3.96619	0.00546	0.60372
34.8519	3.99911	0.00562	0.63664
35.1324	4.03188	0.0055	0.66941
35.0302	4.06441	0.00569	0.70194
35.0611	4.0978	0.00564	0.73533
35.1149	4.13063	0.00578	0.76816
35.1066	4.16438	0.0057	0.80191
35.2618	4.19709	0.00572	0.83462
35.2964	4.23031	0.00562	0.86784
35.2426	4.26443	0.00563	0.90196
35.3425	4.29708	0.00572	0.93461
35.2978	4.32963	0.00561	0.96716
35.4904	4.36229	0.00574	0.99982
35.3955	4.39571	0.00568	1.03324

## Sheet: 0830
mass (pg)	time (h)	TMRE/mass	Time from mitosis
64.5896	0.00892	0.00459	-2.59407
64.7283	0.03153	0.00483	-2.57146
64.8611	0.05365	0.00506	-2.54934
64.7738	0.07639	0.00509	-2.5266
64.9031	0.09877	0.00535	-2.50422
65.2281	0.12202	0.00533	-2.48097
65.4395	0.15286	0.0055	-2.45013
65.5838	0.18413	0.00564	-2.41886
65.5889	0.21539	0.00579	-2.3876
65.8865	0.25134	0.00606	-2.35165
66.0598	0.29276	0.00653	-2.31023
66.1667	0.33528	0.00698	-2.26771
66.3972	0.37425	0.00724	-2.22874
66.4325	0.41485	0.00737	-2.18814
66.7072	0.4596	0.00779	-2.14339
67.0041	0.50971	0.0082	-2.09328
66.8901	0.55903	0.00849	-2.04396
67.1238	0.60807	0.00895	-1.99492
66.9867	0.65707	0.00914	-1.94592
67.2033	0.70621	0.00948	-1.89678
67.5615	0.7577	0.00949	-1.84529
67.5164	0.80929	0.00978	-1.7937
67.9494	0.8604	0.00985	-1.74259
67.9217	0.91105	0.0098	-1.69194
67.8373	0.96157	0.0098	-1.64142
68.2042	1.01227	0.00974	-1.59072
68.2389	1.06299	0.00962	-1.54
68.3418	1.11338	0.00914	-1.48961
68.3091	1.16387	0.00915	-1.43912
68.4221	1.21968	0.00939	-1.38331
68.6304	1.27082	0.00962	-1.33217
68.5374	1.32117	0.00952	-1.28182
68.6938	1.37185	0.0099	-1.23114
68.829	1.42213	0.01011	-1.18086
69.0981	1.47271	0.01012	-1.13028
69.177	1.52309	0.01024	-1.0799
69.3684	1.57304	0.01028	-1.02995
69.3674	1.62266	0.01023	-0.98033
69.6013	1.67314	0.01041	-0.92985
69.6421	1.72439	0.01113	-0.8786
69.7814	1.77605	0.01153	-0.82694
70.0292	1.82746	0.01188	-0.77553
70.087	1.87984	0.01267	-0.72315
70.0407	1.93099	0.01327	-0.672
70.2982	1.98288	0.0133	-0.62011
70.2195	2.03631	0.01328	-0.56668
70.107	2.08842	0.01345	-0.51457
69.8609	2.13746	0.01418	-0.46553
70.0363	2.18832	0.01405	-0.41467
69.6075	2.24347	0.01303	-0.35952
70.022	2.30024	0.0136	-0.30275
69.5771	2.34967	0.01323	-0.25332
69.7605	2.39989	0.01162	-0.2031
70.1252	2.451	0.0113	-0.15199
35.7615	2.60299	0.01229	0
35.7824	2.65467	0.01218	0.05168
35.8445	2.70576	0.01218	0.10277
35.8521	2.7564	0.01201	0.15341
35.8895	2.81176	0.01185	0.20877
35.7943	2.86334	0.01198	0.26035
35.9265	2.91458	0.01194	0.31159
36.0127	2.96524	0.01195	0.36225
35.9175	3.01585	0.01163	0.41286
35.8845	3.06682	0.01161	0.46383
35.9288	3.1198	0.01178	0.51681
35.8697	3.17012	0.01149	0.56713
36.0191	3.22117	0.01137	0.61818
36.035	3.27315	0.01137	0.67016
36.103	3.32427	0.01118	0.72128
36.2721	3.37489	0.01102	0.7719
36.0296	3.4256	0.01115	0.82261
36.1137	3.47689	0.0111	0.8739
36.315	3.50644	0.0111	0.90345
36.3264	3.51864	0.01085	0.91565

## Sheet: 0830 -2
mass (pg)	time (h)	TMRE/mass	Time from mitosis
66.4755	2.84363	0.00411	-3.00702
66.6731	2.89254	0.00407	-2.95811
67.0002	2.94041	0.00405	-2.91024
67.0257	2.98932	0.00417	-2.86133
67.297	3.03728	0.00417	-2.81337
67.4325	3.08524	0.00415	-2.76541
67.4881	3.13324	0.00417	-2.71741
67.8473	3.18175	0.00424	-2.6689
67.8295	3.22967	0.00413	-2.62098
68.1332	3.27731	0.00409	-2.57334
68.2714	3.32586	0.00419	-2.52479
68.3797	3.37892	3.02713e-05	-2.47173
68.8034	3.42818	0.00403	-2.42247
68.9969	3.47644	0.00409	-2.37421
69.1206	3.52494	0.004	-2.32571
69.3443	3.57336	0.00412	-2.27729
69.4398	3.6212	0.0042	-2.22945
69.4845	3.66865	0.00432	-2.182
69.7211	3.71675	0.00428	-2.1339
69.9323	3.76475	0.0043	-2.0859
70.0142	3.8135	0.00428	-2.03715
70.0973	3.86133	0.00433	-1.98932
70.4	3.90951	0.0043	-1.94114
70.529	3.95752	0.00419	-1.89313
70.8184	4.00482	0.00446	-1.84583
70.9526	4.0534	0.00436	-1.79725
71.191	4.10111	0.00432	-1.74954
71.3474	4.14916	0.00426	-1.70149
71.6326	4.19728	0.00436	-1.65337
71.7939	4.24507	0.00461	-1.60558
71.8638	4.29337	0.00447	-1.55728
72.1867	4.34119	0.00468	-1.50946
72.1291	4.38963	0.00469	-1.46102
72.1717	4.43775	0.00476	-1.4129
72.4477	4.4858	0.00477	-1.36485
72.4976	4.5331	0.00489	-1.31755
72.797	4.58137	0.00488	-1.26928
73.1527	4.62946	0.00506	-1.22119
73.273	4.6789	0.00529	-1.17175
73.4275	4.72694	0.00528	-1.12371
73.7386	4.77543	0.00552	-1.07522
73.882	4.82356	0.00597	-1.02709
73.9958	4.87163	0.00649	-0.97902
74.3175	4.92069	0.00703	-0.92996
74.4996	4.96891	0.00741	-0.88174
74.5395	5.01693	0.00794	-0.83372
74.7321	5.0654	0.00803	-0.78525
74.8729	5.11356	0.00779	-0.73709
74.6566	5.16232	0.00777	-0.68833
74.4968	5.21001	0.00776	-0.64064
74.3465	5.25959	0.00722	-0.59106
74.6296	5.30759	0.00763	-0.54306
74.7231	5.35496	0.00788	-0.49569
74.6746	5.40539	0.00749	-0.44526
74.6506	5.46029	0.00731	-0.39036
75.0087	5.50884	0.00714	-0.34181
74.8436	5.5579	0.00673	-0.29275
75.0865	5.60736	0.00687	-0.24329
74.9887	5.65542	0.00628	-0.19523
75.409	5.70382	0.00608	-0.14683
75.7334	5.75415	0.0056	-0.0965
39.0602	5.85065	0.00511	0
38.9871	5.89828	0.00491	0.04763
39.2225	5.94866	0.00506	0.09801
39.4738	5.99718	0.00468	0.14653
39.3155	6.04545	0.00466	0.1948
39.5701	6.09602	0.00448	0.24537
39.7754	6.14459	0.00434	0.29394
39.6405	6.19333	0.00432	0.34268
39.7825	6.24426	0.00427	0.39361
39.8414	6.29271	0.00436	0.44206
40.0252	6.34092	0.00429	0.49027
39.987	6.38985	0.00445	0.5392
39.9848	6.4383	0.00445	0.58765
40.3698	6.48683	0.00441	0.63618
40.139	6.5365	0.00446	0.68585
40.2927	6.58504	0.00457	0.73439
40.2837	6.63254	0.00478	0.78189
40.5684	6.68168	0.00482	0.83103
40.407	6.7329	0.00502	0.88225
40.4988	6.78195	0.00514	0.9313
40.6959	6.82996	0.00528	0.97931
40.5636	6.87844	0.00537	1.02779

## Sheet: 1004
mass (pg)	time (h)	TMRE/mass	Time from mitosis
58.7403	0.00656	0.00286	-1.80953
58.7236	0.02792	0.00307	-1.78817
58.8551	0.05664	0.00314	-1.75945
59.1999	0.08697	0.00333	-1.72912
59.1833	0.1191	0.00337	-1.69699
59.5795	0.15829	0.00368	-1.6578
59.6519	0.19687	0.0037	-1.61922
59.8491	0.24081	0.00377	-1.57528
59.7911	0.28948	0.00385	-1.52661
60.0445	0.33829	0.00369	-1.4778
60.2971	0.38773	0.00355	-1.42836
60.1089	0.43735	0.00369	-1.37874
60.7161	0.48692	0.00394	-1.32917
60.8679	0.53766	0.00432	-1.27843
60.7961	0.58808	0.00475	-1.22801
61.1405	0.64014	0.00511	-1.17595
61.5085	0.69063	0.00535	-1.12546
60.9335	0.74048	0.0058	-1.07561
61.3726	0.79225	0.00619	-1.02384
61.3581	0.84581	0.00698	-0.97028
61.7687	0.89836	0.00751	-0.91773
61.856	0.95216	0.00802	-0.86393
61.6959	1.0048	0.00853	-0.81129
61.8291	1.05778	0.00911	-0.75831
61.8273	1.1145	0.00942	-0.70159
61.8494	1.16869	0.00921	-0.6474
61.5795	1.22208	0.00933	-0.59401
61.4693	1.27537	0.00963	-0.54072
61.4834	1.33361	0.00961	-0.48248
61.6672	1.39279	0.00925	-0.4233
61.565	1.44931	0.0095	-0.36678
61.4467	1.50641	0.00962	-0.30968
61.5702	1.56799	0.00903	-0.2481
61.7082	1.6268	0.00838	-0.18929
61.2397	1.68623	0.00777	-0.12986
61.59	1.75246	0.00706	-0.06363
31.028	1.81609	0.00861	0
30.5121	1.87647	0.00872	0.06038
30.79	1.93496	0.0085	0.11887
30.961	1.99559	0.00872	0.1795
30.675	2.05713	0.0085	0.24104
30.8664	2.12145	0.00819	0.30536
30.85	2.18515	0.00823	0.36906
30.8984	2.24788	0.00785	0.43179
30.9048	2.31244	0.00765	0.49635
31.1584	2.377	0.00757	0.56091
30.7036	2.44128	0.00737	0.62519
31.0388	2.5081	0.00751	0.69201
30.8643	2.5735	0.00735	0.75741
30.8119	2.63872	0.00774	0.82263
30.9512	2.70395	0.00789	0.88786
30.966	2.76799	0.00761	0.9519

## Sheet: 1008
mass (pg)	time (h)	TMRE/mass	Time from mitosis
63.8104	1.86821	0.0134	-3.0003
64.0702	1.91075	0.01319	-2.95776
63.9141	1.95349	0.01323	-2.91502
64.0257	1.99652	0.01316	-2.87199
64.4106	2.03957	0.01333	-2.82894
64.3952	2.0824	0.01308	-2.78611
64.4807	2.12592	0.01299	-2.74259
64.4692	2.16852	0.0131	-2.69999
64.6079	2.21098	0.01302	-2.65753
64.7089	2.25292	0.01289	-2.61559
64.7978	2.29554	0.01236	-2.57297
65.0775	2.33813	0.01286	-2.53038
65.1327	2.38103	0.01273	-2.48748
65.3667	2.42352	0.01288	-2.44499
65.6239	2.46637	0.01252	-2.40214
65.573	2.50936	0.01241	-2.35915
65.5628	2.55174	0.01266	-2.31677
65.7129	2.59415	0.01289	-2.27436
65.7772	2.63632	0.0125	-2.23219
66.0461	2.6793	0.01271	-2.18921
66.1377	2.72185	0.01264	-2.14666
66.4005	2.76426	0.0128	-2.10425
66.5106	2.80698	0.01294	-2.06153
66.6734	2.84931	0.01271	-2.0192
66.7274	2.89278	0.01263	-1.97573
66.9437	2.93514	0.01308	-1.93337
67.1447	2.9776	0.01284	-1.89091
67.1348	3.01982	0.01307	-1.84869
67.2657	3.06262	0.01296	-1.80589
66.9501	3.10506	0.01322	-1.76345
67.2399	3.14751	0.01342	-1.721
67.2705	3.18984	0.01332	-1.67867
67.3893	3.23278	0.01341	-1.63573
67.619	3.27567	0.0134	-1.59284
67.5015	3.31832	0.01349	-1.55019
67.7641	3.36172	0.01332	-1.50679
67.8096	3.40404	0.01354	-1.46447
67.9196	3.48907	0.01344	-1.37944
68.217	3.53161	0.01342	-1.3369
68.3319	3.57428	0.01381	-1.29423
68.1766	3.6168	0.01443	-1.25171
68.3735	3.65988	0.01474	-1.20863
68.4789	3.70398	0.01463	-1.16453
68.6138	3.74702	0.01513	-1.12149
68.5593	3.79008	0.01544	-1.07843
68.7144	3.83409	0.01596	-1.03442
68.9138	3.87774	0.01584	-0.99077
68.2126	3.92218	0.01623	-0.94633
68.7161	3.96496	0.01593	-0.90355
68.6749	4.00656	0.01584	-0.86195
68.3856	4.04929	0.01609	-0.81922
68.5561	4.09298	0.01606	-0.77553
68.4437	4.13655	0.01614	-0.73196
68.3039	4.18004	0.0158	-0.68847
68.5868	4.22348	0.01564	-0.64503
68.5125	4.26655	0.01564	-0.60196
68.4278	4.30943	0.01541	-0.55908
68.3533	4.35354	0.01516	-0.51497
68.4511	4.39674	0.015	-0.47177
68.3101	4.44026	0.0149	-0.42825
68.6244	4.48331	0.01462	-0.3852
68.6291	4.52715	0.01424	-0.34136
68.7898	4.6129	0.01427	-0.25561
68.9133	4.65601	0.01419	-0.2125
68.915	4.69889	0.01396	-0.16962
69.2827	4.74122	0.0138	-0.12729
69.2574	4.78405	0.01384	-0.08446
35.0455	4.86851	0.01161	0
34.9603	4.91155	0.01151	0.04304
34.8981	4.95494	0.01184	0.08643
35.057	5.04041	0.01166	0.1719
35.0099	5.08449	0.01126	0.21598
35.0855	5.12759	0.01108	0.25908
35.198	5.17004	0.01114	0.30153
35.1761	5.21265	0.01091	0.34414
35.2251	5.25547	0.0108	0.38696
35.2736	5.29836	0.01039	0.42985
35.3765	5.34059	0.01057	0.47208
35.2524	5.38308	0.01061	0.51457
35.6743	5.4255	0.0105	0.55699
35.4948	5.46762	0.01046	0.59911
35.4928	5.50999	0.01073	0.64148
35.4309	5.55215	0.01053	0.68364
35.6846	5.59462	0.01074	0.72611
35.6057	5.63725	0.01083	0.76874
35.5557	5.68041	0.01105	0.8119
35.648	5.72343	0.01112	0.85492
35.8239	5.76596	0.01069	0.89745
35.9424	5.80838	0.01102	0.93987
35.7966	5.85121	0.01161	0.9827
35.7403	5.89342	0.01136	1.02491

## Sheet: 1114
Mass	Time	TMRE/Mass	Time from division
74.2607	2.78859	0.0067	-3.01754
74.3373	2.82649	0.00694	-2.97964
74.5524	2.86485	0.00701	-2.94128
74.4965	2.90308	0.00721	-2.90305
74.5845	2.94048	0.00714	-2.86565
74.8462	2.9778	0.00726	-2.82833
74.7172	3.01556	0.00732	-2.79057
74.7462	3.05339	0.00747	-2.75274
75.0232	3.09078	0.00734	-2.71535
74.9433	3.12891	0.00741	-2.67722
74.9667	3.16682	0.0073	-2.63931
75.2077	3.20451	0.00748	-2.60162
75.3343	3.24241	0.00765	-2.56372
75.5371	3.28018	0.0076	-2.52595
75.595	3.31753	0.00763	-2.4886
75.6252	3.35545	0.00765	-2.45068
75.8772	3.39336	0.00787	-2.41277
75.8295	3.4311	0.00784	-2.37503
75.9943	3.46939	0.00787	-2.33674
75.9587	3.50739	0.00799	-2.29874
75.9566	3.54516	0.00809	-2.26097
76.0552	3.58246	0.00793	-2.22367
76.2419	3.61955	0.00794	-2.18658
76.2909	3.65757	0.00807	-2.14856
76.423	3.69522	0.00792	-2.11091
76.4766	3.73291	0.00804	-2.07322
76.6063	3.77019	0.00806	-2.03594
76.7356	3.80753	0.00794	-1.9986
76.6367	3.84505	0.00803	-1.96108
76.7237	3.88284	0.008	-1.92329
76.692	3.92053	0.00815	-1.8856
77.0251	3.95822	0.00813	-1.84791
76.9656	3.99551	0.00809	-1.81062
76.9441	4.03391	0.00815	-1.77222
77.1236	4.07145	0.0082	-1.73468
77.0578	4.10938	0.00819	-1.69675
77.2878	4.14643	0.00812	-1.6597
77.1536	4.18386	0.00811	-1.62227
77.1541	4.22127	0.0082	-1.58486
77.3198	4.25934	0.00821	-1.54679
77.5509	4.29708	0.00812	-1.50905
77.4673	4.33473	0.00833	-1.4714
77.7229	4.37268	0.00829	-1.43345
77.7255	4.41008	0.00836	-1.39605
77.5799	4.44743	0.00827	-1.3587
77.7378	4.48511	0.00823	-1.32102
77.8044	4.52237	0.00835	-1.28376
77.857	4.55989	0.00858	-1.24624
77.9542	4.59699	0.00873	-1.20914
78.1906	4.63533	0.00898	-1.1708
78.2523	4.6725	0.00904	-1.13363
78.3873	4.71039	0.00932	-1.09574
78.3232	4.74807	0.00954	-1.05806
78.2725	4.78638	0.00953	-1.01975
78.4577	4.82434	0.00979	-0.98179
78.4916	4.86235	0.00989	-0.94378
78.5472	4.9007	0.01013	-0.90543
78.7597	4.93897	0.0103	-0.86716
78.9494	4.97688	0.01011	-0.82925
78.951	5.01501	0.01039	-0.79112
78.8019	5.05316	0.01055	-0.75297
78.645	5.08972	0.01059	-0.71641
78.3746	5.12853	0.01052	-0.6776
78.4396	5.16582	0.01065	-0.64031
78.3601	5.20352	0.01041	-0.60261
78.3566	5.24069	0.01035	-0.56544
78.4324	5.27855	0.01048	-0.52758
78.585	5.31705	0.01026	-0.48908
78.434	5.35513	0.01029	-0.451
78.4575	5.39366	0.01029	-0.41247
78.3701	5.43125	0.01018	-0.37488
78.5615	5.46882	0.01007	-0.33731
78.4767	5.50618	0.01004	-0.29995
78.807	5.54419	0.01005	-0.26194
78.7232	5.5825	0.01013	-0.22363
78.6345	5.61919	0.00993	-0.18694
78.5362	5.65732	0.01	-0.14881
78.6654	5.69433	0.00979	-0.1118
78.9146	5.73121	0.00982	-0.07492
38.505	5.80613	0.00818	0
38.3556	5.84369	0.00809	0.03756
38.4818	5.88187	0.00811	0.07574
38.5085	5.91959	0.00814	0.11346
38.4423	5.95822	0.0084	0.15209
38.4361	5.99611	0.00851	0.18998
38.6921	6.0338	0.00865	0.22767
38.5612	6.07143	0.00852	0.2653
38.4519	6.10912	0.00881	0.30299
38.4479	6.14734	0.00883	0.34121
38.3576	6.18476	0.00887	0.37863
38.7116	6.22272	0.00878	0.41659
38.5113	6.26101	0.00897	0.45488
38.591	6.2988	0.00911	0.49267
38.3856	6.33635	0.00912	0.53022
38.5895	6.37431	0.00896	0.56818
38.5378	6.41204	0.00893	0.60591
38.5177	6.45019	0.00935	0.64406
38.6345	6.48865	0.0093	0.68252
38.6888	6.52659	0.00921	0.72046
38.5234	6.56512	0.00912	0.75899
38.7084	6.60386	0.00931	0.79773
38.6972	6.64173	0.0091	0.8356
38.6744	6.67953	0.00941	0.8734
38.5644	6.71732	0.00905	0.91119
38.7188	6.75615	0.00919	0.95002
38.4531	6.7936	0.00924	0.98747
38.5156	6.83159	0.00915	1.02546

[truncated: 28 more sheets: 1115-1, 1115-2, 1115-3, 1116, 1117, 1127, 1128, 0115-1, 0115-2, 0119-2, 0120, 0207, 0208, 0212-1 daughter lost, 0212-2, 0213, 0317, 0320, 0321-1, 0321-2 …]
