# Supplementary material for: Monitoring and modeling of lymphocytic leukemia cell bioenergetics reveals decreased ATP synthesis during cell division
Source: Nat Commun. 2020 Oct 5;11:4983. doi: 10.1038/s41467-020-18769-y (PMC7536222; doi:10.1038/s41467-020-18769-y)
Supplement: Supplementary file 5 — Source data [file 41467_2020_18769_MOESM5_ESM.xlsx]

## Sheet: Fig. 2A
Figure 2A
		Sample	Mean	S.D.
		Nocodazole	1.95047	0.17766
		ProTAME	1.99402	0.26992
		STLC	1.943	0.23389

## Sheet: Fig. 2B
Figure 2B
		anti MPM2
								Line	Sample
								1	Precision Plus Protein WesternC Standard (ladder)
								2	DMSO
								3	1uM RO3306
								4	5uM RO3306
								5	400nM BMS-265246
								6	EtOH
								7	100nM Okadaic Acid
		anti b tubulin III
								Line	Sample
								1	Precision Plus Protein WesternC Standard (ladder)
								2	DMSO
								3	1uM RO3306
								4	5uM RO3306
								5	400nM BMS-265246
								6	EtOH
								7	100nM Okadaic Acid

## Sheet: Fig. 2C
Figure 2C
		Sample	Mean	S.D.
		DMSO	1	0.05401
		1uM RO3306	0.73638	0.0431
		5uM RO3306	0.36877	0.02379
		400nM BMS-265246	0.82552	0.05339
		EtOH	1.02913	0.04629
		100nM Okadaic Acid	1.49461	0.07052

## Sheet: Fig. 2E
Figure 2E
		Sample	Mean	S.D.
		STLC alone	1.943	0.23389
		STLC & 1uM RO-3306	1.47684	0.14127
		STLC & 400nM BMS-265246	1.60287	0.18058

## Sheet: Fig. 2F
Figure 2F
	EtOH injection
		Sample	Mean	S.D.
		Before	2.06038	0.08659
		After	2.09041	0.08723
	Okadaic acid injection
		Sample	Mean	S.D.
		Before	2.09701	0.08053
		After	2.38209	0.04649

## Sheet: Fig. 2G
Figure 2G
	DMSO injection
		Sample	Mean	S.D.
		Before	2.01112	0.06168
		After	1.94913	0.079
	RO-3306 injection
		Sample	Mean	S.D.
		Before	1.96361	0.13558
		After	1.07295	0.27769

## Sheet: Fig. 3B
Figure 3B
		Sample	Mean	S.D.
		STLC alone	1.943	0.23389
		STLC & Oligomycin	1.51013	0.21897

## Sheet: Fig. 3C
Figure 3C
		Sample	Timepoint (min)	Mean	S.D.
		G2 arrest (control)	0	0.0646667	0.0542248
		Control	20	33.3	0.5
		Control	40	38.2333	1.34288
		Control	60	37.2667	1.56312
		Control	90	12.5	0.2
		Control	120	5.43667	0.080829
		Control	180	3.21	0.76896
		G2 arrest (oligomycin)	0	0.0853333	0.0646632
		Oligomycin	20	29.6	2.45153
		Oligomycin	40	32.8333	1.38684
		Oligomycin	60	32.2	0.964365
		Oligomycin	90	13.8333	1.13725
		Oligomycin	120	5.28	1.96543
		Oligomycin	180	1.99333	0.433628

## Sheet: Fig. 3D
Figure 3D
		Sample	Timepoint (min)	Mean	S.D.
		G2 arrest (control)	0	31.1667	2.17332
		Control	20	26.2667	1.16762
		Control	40	27.2333	1.45029
		Control	60	27.9333	3.62951
		Control	90	61.3333	1.5308
		Control	120	73.0333	2.15484
		Control	180	77.6667	1.52753
		G2 arrest (oligomycin)	0	33.0333	4.1138
		Oligomycin	20	29.0667	3.08923
		Oligomycin	40	29.2	1.92873
		Oligomycin	60	32.3	0.964365
		Oligomycin	90	59.1667	1.65025
		Oligomycin	120	76.3667	2.31805
		Oligomycin	180	81.0333	0.378594

## Sheet: Fig. 3E
Figure 3E
	Summary (growth rate after 1h)						Raw data (each line is a separate replicate)
		Sample	Mean	S.D.				Sample	Control	Control	Oligomycin	Oligomycin
		Control	3.68911	2.25494				Parameter	Time	Growth rate	Time	Growth rate
		Oligomycin	0.34293	2.2658				Unit	h	pg/h	h	pg/h
									0.09636	4.19039	0.13643	6.74329
									0.10066	0.35104	0.13748	4.30129
									0.12664	-1.29759	0.14356	3.76803
									0.13797	6.90314	0.15374	0.84311
									0.16791	3.80312	0.19058	2.55763
									0.17621	6.71382	0.20389	0.80701
									0.20755	4.85782	0.20534	1.79298
									0.22186	3.12559	0.23049	1.20536
									0.25269	6.23135	0.23923	8.44118
									0.25529	6.6168	0.24506	1.84856
									0.25644	4.34012	0.26064	2.55313
									0.5288	4.98276	0.27528	8.16368
									0.54705	4.63156	0.27643	2.35264
									0.57099	1.37869	0.2892	-2.27727
									0.5847	2.64487	0.31296	-0.65019
									0.61408	3.08032	0.32275	2.50956
									0.62378	-0.38601	0.33074	1.14946
									0.62492	2.83605	0.39335	-0.24426
									0.6515	3.74232	0.39523	2.14088
									0.65769	2.35806	0.40243	0.11038
									0.67472	2.61364	0.42086	3.07801
									0.70517	2.45338	0.44658	-0.49694
									0.70938	3.39053	0.44959	1.34227
									0.7176	1.23435	0.456	2.06711
									0.7457	1.31015	0.49507	-0.71342
									0.76366	1.03373	0.50851	2.29881
									0.77175	4.73606	0.52454	2.15413
									0.7718	4.56433	0.53608	-0.37578
									0.77495	3.75612	0.54273	-1.62447
									0.7818	10.3817	0.54781	2.57425
									0.80043	5.54264	0.55906	-1.24258
									0.81049	5.38509	0.57219	1.82456
									0.89237	3.34627	0.58263	2.02436
									0.89995	3.10798	0.60201	-0.42133
									0.91677	1.94512	0.62799	4.71322
									0.94643	4.6648	0.63725	3.04205
									0.94815	0.15418	0.66017	2.94893
									0.98502	6.71505	0.67712	2.46207
									0.98526	-1.96095	0.69847	0.73329
									1.01113	4.49156	0.72289	-1.48714
									1.01839	6.80923	0.7233	0.64677
									1.03146	4.87222	0.73465	0.3194
									1.09244	4.74721	0.73732	0.67026
									1.10662	6.94249	0.73962	1.64608
									1.11507	1.71041	0.78473	1.79534
									1.12851	2.56613	0.79148	1.61571
									1.17251	6.03861	0.80499	-1.62543
									1.19136	3.37568	0.81365	0.12037
									1.23014	3.58962	0.81727	0.69425
									1.26059	5.07145	0.84079	0.29612
									1.28845	3.64413	0.85306	4.87817
									1.29619	4.54905	0.89786	2.09175
									1.3097	3.34709	0.91729	0.26179
									1.32752	4.62603	0.92734	2.28471
									1.33779	4.63076	0.96252	-0.37413
									1.34502	2.33136	0.97622	-0.96014
									1.36122	2.32972	0.98183	-0.77221
									1.36875	4.02324	0.98634	2.21017
									1.4043	2.34133	1.02907	1.38466
									1.43686	2.58686	1.03821	1.14016
									1.4754	5.25867	1.0566	0.63609
									1.48335	3.58155	1.11706	1.55493
									1.49838	5.68499	1.17372	-0.28857
									1.50434	1.03899	1.18287	3.72582
									1.51133	7.4096	1.1935	-3.47723
									1.52468	2.62252	1.24788	0.23324
									1.54399	-1.05596	1.31066	-0.02121
									1.56975	-4.15831	1.36433	-9.00979
									1.60039	2.96452	1.36841	-3.40155
									1.61678	6.19442	1.37721	0.45807
									1.65862	5.54412	1.38441	1.18464
									1.68374	10.8367	1.38494	0.95035
									1.68853	5.21408	1.39393	-3.83517
									1.71991	2.37204	1.41786	-2.29477
									1.71994	3.72043	1.42032	-0.12279
									1.72202	1.71419	1.43848	-1.21856
									1.72863	4.62988	1.44237	0.50595
									1.73226	7.07365	1.45714	0.71153
									1.79282	3.37805	1.46349	0.43931
									1.80729	1.94445	1.4804	2.58968
									1.82301	1.9992	1.49469	1.85312
									1.82854	1.60209	1.50353	-0.32768
									2.06314	3.21203	1.53812	0.91752
									2.15221	5.56767	1.57202	1.86547
									2.18465	3.47472	1.58419	-2.45473
									2.31717	2.75476	1.59516	0.55038
									2.37706	0.82603	1.60518	0.93577
									2.63822	0.98706	1.61261	0.08629
									2.74829	3.57826	1.62033	-0.69476
									2.75688	2.69386	1.63427	0.08359
									2.7881	4.04621	1.64329	0.81754
									2.80865	5.76832	1.65181	-0.13603
									2.8711	3.25203	1.66268	8.07253
									2.96929	4.29498	1.69465	0.99187
									2.98673	6.16645	1.70029	-0.04314
									3.02844	-0.72062	1.70279	5.35218
									3.0389	6.20783	1.72393	-0.90059
									3.04203	4.59015	1.72692	0.68177
									3.04526	4.35329	1.73016	1.00082
									3.06844	2.92527	1.74403	1.70761
									3.09703	2.42744	1.76179	-0.7671
									3.0993	1.81424	1.76244	0.06179
											1.80327	-4.37905
											1.82853	0.68184
											1.82957	1.81208
											1.86161	1.24291
											1.8631	0.41664
											1.86595	-0.77813
											1.87968	-1.3869
											1.89142	0.95377
											1.89245	-0.30445
											1.89264	-0.58865
											1.89729	-1.2273
											1.91425	1.10745
											1.9182	-0.46941
											1.93315	1.08181
											1.96987	0.2154
											1.97335	-1.00454
											1.98351	4.57467
											1.99377	-3.96036
											2.02109	0.39594
											2.02423	-1.81633
											2.03176	1.62737
											2.03517	1.95043
											2.0594	-0.33117
											2.09186	6.58753
											2.10157	0.38024
											2.10826	1.04604
											2.12149	4.89126
											2.19663	0.16324
											2.2108	2.93939
											2.23052	-1.4435
											2.26591	-0.69097
											2.27029	-0.35289
											2.29144	-2.52423
											2.33528	-0.16314
											2.34641	1.94409
											2.35093	1.38724
											2.37389	0.10488
											2.4017	0.31494
											2.41483	0.73441
											2.42596	1.85741
											2.48006	2.92196
											2.54043	-0.10366
											2.54403	0.57876
											2.56356	2.51725
											2.58486	2.056
											2.65814	-1.43439
											2.69297	2.41877
											2.74353	0.13023
											2.74484	5.31342
											2.76289	-1.56825
											2.76551	0.52277
											2.77365	1.22786
											2.78355	-0.75889
											2.79553	-3.20466
											2.80187	0.39133
											2.80867	-1.23217
											2.81517	-2.85249
											2.81995	-0.4343

[truncated: 26 more sheets: Fig. 4D, Fig. 4F, Fig. 4G, Fig. 5B, Fig. 5C, Fig. 5D, Fig. 5E, Supp Fig. 2A, Supp Fig. 2B, Supp Fig. 2E, Supp Fig. 3B, Supp Fig. 4D, Supp Fig. 4E, Supp Fig. 5E, Supp Fig. 5F, Supp Fig. 7C, Supp Fig. 7D, Supp Fig. 8B, Supp Fig. 8C, Supp Fig. S8E …]
